# Supplementary material for: Transcriptome Analysis Revealed the Key Genes and Pathways Involved in Seed Germination of Maize Tolerant to Deep-Sowing
Source: Plants (Basel). 2022 Jan 28;11(3):359. doi: 10.3390/plants11030359 (PMC8838884; doi:10.3390/plants11030359)
Supplement: Supplementary file 1 [file plants-11-00359-s001.zip]

Archive with 4 entries (4 files):
- Figure S1.jpg
- plants-1543925-resubmit-supplementary.png
- Table S1-S6 List of DEGs obtained in maize embryos of NS and DS..xlsx
- Table S7. Primer sequences of genes used for qRT-PCR detection.pdf
