# Supplementary material for: Transcriptome Analysis Revealed the Key Genes and Pathways Involved in Seed Germination of Maize Tolerant to Deep-Sowing
Source: Plants (Basel). 2022 Jan 28;11(3):359. doi: 10.3390/plants11030359 (PMC8838884; doi:10.3390/plants11030359)
Supplement: Supplementary file 1 [file plants-11-00359-s001.zip › Table S1-S6 List of DEGs obtained in maize embryos of NS and DS..xlsx]

## Sheet: Table S1
Table S1. List of up-regulated DEGs obtained only in maize embryos of DS
Gene name	logFC	logCPM	F	PValue	FDR	annotation
GRMZM2G162369	7.48314	3.88698	28.5389	0.000846612	0.0421739	50s ribosomal protein l40
GRMZM2G157007	4.72062	4.78969	24.9199	0.00127478	0.0490833	50s ribosomal protein l40
GRMZM2G106172	10.8362	3.56066	64.398	0.000129614	0.0227676	5-pentadecatrienyl resorcinol o-methyltransferase-like
GRMZM2G147775	3.93115	5.8085	25.4285	0.00120019	0.0479395	actin-depolymerizing factor 5
GRMZM2G074781	7.82652	3.69294	34.0123	0.000491012	0.0342916	alpha-amylase precursor
GRMZM2G103055	4.77039	3.53773	31.7231	0.000610799	0.0361669	alpha-amylase precursor
GRMZM2G329229	8.96815	1.7513	31.5985	0.0010168	0.0459856	aluminum-activated malate transporter 10-like
GRMZM2G349839	9.80986	2.56364	29.0291	0.00128394	0.0493079	apyrase family protein
GRMZM2G028325	9.53416	2.28698	42.5892	0.000437445	0.0334571	aquaporin nip2-1
GRMZM2G538535	5.45289	4.62518	29.544	0.000761344	0.0406116	aspartic proteinase nepenthesin-2 precursor
GRMZM2G445575	4.22404	3.52934	27.0231	0.000999503	0.0457184	bzip transcription factor superfamily protein isoform 1
GRMZM2G066636	5.10542	3.0779	25.6448	0.00117015	0.0479395	catalytic hydrolase
GRMZM2G471904	4.98073	4.17534	28.5253	0.000847845	0.0421739	chloroplast oxygen-evolving complex thylakoid lumenal protein
GRMZM2G161169	8.80842	1.60125	29.4232	0.00123744	0.0483811	cytochrome p450 superfamily protein
GRMZM2G079484	9.3315	2.10279	28.8938	0.00130043	0.0496613	cytochrome p450 superfamily protein
GRMZM2G074631	9.21443	1.97195	31.8753	0.000992537	0.0455401	cytokinin-o-glucosyltransferase 1
GRMZM2G110504	10.7937	3.51851	65.5606	0.00012284	0.0227676	e3 ubiquitin-protein ligase el5-like
GRMZM2G449133	5.91415	3.29773	33.4571	0.000517111	0.034968	epoxide hydrolase 2
GRMZM5G838435	9.59898	2.35664	36.2309	0.000693657	0.0387222	epoxide hydrolase 2
GRMZM2G349996	3.54508	4.87506	33.3597	0.000521865	0.0351324	eukaryotic translation initiation factor 1a
GRMZM2G059836	6.74389	3.18001	25.5854	0.00117831	0.0479395	farnesylated protein 2
GRMZM2G312997	10.0099	2.75002	50.9627	0.000259553	0.0280185	fatty acid alpha-dioxygenase
GRMZM2G146395	5.63391	3.24109	26.859	0.00101809	0.0459856	ferredoxin- chloroplastic isoform x1
GRMZM5G807276	8.34755	3.37897	29.258	0.000784454	0.0409267	flavonol synthase-like protein
GRMZM2G424205	2.79481	5.88876	25.1284	0.00124352	0.0483811	glycine-rich cell wall structural isoform x2
GRMZM2G143745	4.9151	4.00213	30.0227	0.00072456	0.0394666	glycine-rich cell wall structural protein 2 precursor
GRMZM2G002260	9.85502	2.59959	47.6382	0.000316181	0.0299556	glycosyl hydrolase family protein
GRMZM2G354610	4.00596	4.47774	38.1676	0.000340367	0.030432	hga4 isoform x1
GRMZM2G438960	10.2235	2.94983	44.2223	0.000392435	0.0313874	high-affinity potassium transporter
GRMZM2G479684	4.66123	6.30863	32.0008	0.000594424	0.0361669	histone h4
GRMZM2G418258	3.51265	5.83072	27.3443	0.000964352	0.0451542	histone -like
GRMZM2G401581	4.92212	6.65054	26.6073	0.00104745	0.0460462	histone -like
GRMZM2G120021	6.74246	2.65934	25.4734	0.00119387	0.0479395	hlh dna-binding domain superfamily protein
GRMZM2G338160	11.9857	4.69798	70.1535	0.000100191	0.0221355	hypothetical protein
GRMZM2G099960	10.0862	2.82108	54.3322	0.000214955	0.0260455	hypothetical protein
GRMZM2G067575	10.0289	2.77401	36.7525	0.000666206	0.0380493	hypothetical protein
GRMZM2G438243	7.21272	3.09538	27.0906	0.000991981	0.0455401	hypothetical protein
GRMZM2G312146	8.73837	1.53204	29.5651	0.00122124	0.0481486	hypothetical protein ZEAMMB73_005256
GRMZM2G380784	6.58378	3.01863	28.5933	0.0008417	0.0421739	hypothetical protein ZEAMMB73_075718
GRMZM2G092607	6.93311	2.02006	26.7651	0.00102892	0.0459856	hypothetical protein ZEAMMB73_091999, partial
GRMZM5G858887	3.33175	5.90407	32.4484	0.00056919	0.0361669	hypothetical protein ZEAMMB73_354655
GRMZM5G856297	3.22674	5.59761	26.6988	0.00103666	0.0459856	hypothetical protein ZEAMMB73_376464
GRMZM2G317743	11.4473	4.16634	33.648	0.00085376	0.0423306	hypothetical protein ZEAMMB73_982659
GRMZM5G809195	5.51949	3.45649	27.1503	0.000985394	0.0454984	iaa14 - auxin-responsive aux iaa family member
GRMZM2G078465	5.30933	2.92043	32.2036	0.000582821	0.0361669	indole-3-acetate beta-glucosyltransferase
GRMZM2G326707	4.50539	4.0719	34.2342	0.000481045	0.0338396	inorganic phosphate transporter 1-4
GRMZM2G030790	4.97534	3.56208	34.5497	0.000467316	0.0337319	jasmonate-induced protein
GRMZM2G129249	9.39982	2.15587	39.7925	0.000531522	0.0354579	jasmonate-induced protein
GRMZM2G172204	7.09753	7.56965	25.8934	0.00113679	0.0473745	jasmonate-induced protein
GRMZM2G032225	5.92432	2.75435	33.984	0.000492299	0.0342916	keratinocyte proline-rich
GRMZM2G137535	10.7291	3.4445	32.0602	0.00097674	0.045334	lichenase-2 precursor
GRMZM2G047139	5.00095	5.07814	41.0322	0.000269548	0.0281283	loc100284971 isoform x1
GRMZM2G058472	5.63776	4.47079	49.0019	0.000150651	0.0235881	loc100286027 isoform x1
GRMZM2G022799	9.79989	2.54555	47.1187	0.000326445	0.0302839	metacaspase family protein
GRMZM2G063342	3.49647	3.64633	25.7321	0.00115829	0.0478186	metal ion binding protein
GRMZM2G325907	8.68217	1.47967	28.8103	0.00131073	0.0498214	myb dna-binding domain superfamily protein
AC210173.4_FG005	6.89331	2.78192	37.0573	0.000374086	0.03126	N/A
AC226235.2_FG001	9.79044	2.53868	44.0652	0.000396492	0.0313874	N/A
AC231745.1_FG003	3.95801	6.07618	30.0987	0.000718928	0.0392318	N/A
AC215201.3_FG005	4.21104	7.24917	24.9766	0.00126618	0.0488154	N/A
GRMZM2G430849	7.8919	2.93239	33.9547	0.000493639	0.0342916	nac domain transcription factor
GRMZM2G063522	7.15626	2.21791	30.6181	0.000681888	0.0384839	nac domain transcription factor superfamily protein
GRMZM2G171466	4.38028	5.72289	25.6178	0.00117385	0.0479395	nascent polypeptide-associated complex alpha subunit-like protein
GRMZM2G050108	7.24906	3.1428	36.4466	0.000394444	0.0313874	nicotianamine synthase 3
GRMZM2G108537	9.28487	2.05604	31.8933	0.000990986	0.0455401	nodulin protein
GRMZM5G891187	12.3011	5.0122	35.5203	0.000733483	0.0397384	nodulin-like protein
GRMZM2G017557	9.74231	2.48579	46.129	0.000347237	0.0305878	o-methyltransferase zrp4
GRMZM2G100754	9.85905	2.60694	41.467	0.00047235	0.0337319	o-methyltransferase zrp4
GRMZM2G436986	4.15889	4.21517	26.4134	0.0010708	0.0464004	oxygen evolving enhancer protein 3 containing protein
GRMZM2G154523	9.0905	6.61422	24.9977	0.001263	0.048756	patatin t5 precursor
GRMZM2G405459	5.26975	5.52723	32.0081	0.000594004	0.0361669	peroxidase 52 isoform 1
GRMZM2G150893	6.61716	5.16476	48.8931	0.000151766	0.0235881	peroxidase 54 precursor
GRMZM2G090226	5.02214	3.92617	25.8733	0.00113944	0.0473745	phi-1-like phosphate-induced protein
GRMZM2G157760	3.49442	3.56866	25.2251	0.00122934	0.0483366	phosphoinositide-specific phospholipase c isoform x1
GRMZM2G179792	5.33207	3.10641	33.2283	0.000528374	0.0353272	phospholipase d family protein isoform x1
GRMZM2G044359	3.98696	5.01887	31.7626	0.000608435	0.0361669	phototropic-responsive nph3 family protein
GRMZM5G822829	8.83232	1.6197	30.8878	0.00108278	0.0464671	plant color component at r1
GRMZM2G075837	9.79509	2.54833	32.0666	0.000976204	0.045334	plant-specific domain tigr01570 family protein
GRMZM2G391815	3.63841	5.09841	25.1623	0.00123852	0.0483811	pleiotropic drug resistance protein 5-like isoform x1
GRMZM2G084935	9.75253	2.5065	33.7277	0.000848138	0.0421739	polcalcin jun o 2
GRMZM2G096407	8.74321	1.53477	29.7491	0.00120065	0.0479395	PREDICTED: hypothetical protein isoform X2
GRMZM5G838433	9.45602	2.20381	34.8456	0.000774107	0.0408899	PREDICTED: phylloplanin-like
GRMZM2G104542	4.21018	6.43878	26.6308	0.00104467	0.0460462	PREDICTED: uncharacterized protein LOC100191680 isoform X1
GRMZM2G172159	8.46132	3.5016	25.948	0.00112962	0.0472311	PREDICTED: uncharacterized protein LOC103654308 isoform X2
GRMZM2G542227	6.97176	2.04455	26.9899	0.00100323	0.0458182	probable methionine--trna ligase
GRMZM2G091233	7.74441	3.62513	30.7091	0.000675653	0.0382775	protein binding protein
GRMZM2G161459	10.799	3.52203	73.8729	8.57e-05	0.0206841	protein nrt1 ptr family -like
GRMZM2G375113	5.01942	2.81714	28.6149	0.000839756	0.0421739	protein nrt1 ptr family -like
GRMZM2G152477	3.6492	4.98608	26.5757	0.00105122	0.0460462	purple acid phosphatase 1
GRMZM2G011896	6.96469	2.03135	28.4564	0.000854142	0.0423306	receptor-like protein kinase hsl1
GRMZM2G116140	3.69956	4.77648	29.6781	0.000750804	0.0403045	ripening-related protein
GRMZM2G384755	4.67743	3.76809	25.1009	0.00124757	0.0483811	s-locus receptor-like protein kinase family protein
GRMZM2G079034	6.37298	2.79302	24.7778	0.00129666	0.049604	splicing arginine serine-rich 19-like
GRMZM2G091456	4.04737	5.16144	25.4272	0.00120037	0.0479395	squalene monooxygenase
GRMZM2G371793	10.8436	3.56642	73.3658	8.75e-05	0.0207823	stem 28 kda glycoprotein precursor
GRMZM2G382413	3.2673	4.72205	27.5187	0.00094593	0.0448796	tbc domain containing protein
GRMZM2G138468	9.14273	4.99768	34.4211	0.000472853	0.0337319	tpa: alpha amylase3
GRMZM2G111309	4.49778	4.56893	29.464	0.000767722	0.0406968	tpa: amidase
GRMZM2G162505	4.84434	4.70368	34.3985	0.000473833	0.0337319	tpa: chitinase 2
GRMZM2G004984	9.42194	2.18308	38.4913	0.000584353	0.0361669	tpa: class iii secretory plant peroxidase family protein
GRMZM2G168073	9.05549	1.83108	33.9963	0.000829532	0.0420948	tpa: class iii secretory plant peroxidase family protein
GRMZM2G040638	8.74562	1.53613	29.7467	0.00120091	0.0479395	tpa: class iii secretory plant peroxidase family protein
GRMZM2G159908	5.06826	4.92503	34.8919	0.000452982	0.0337319	tpa: crinkly4-like receptor protein kinase family protein
GRMZM2G093286	10.3261	3.05287	55.1928	0.000205198	0.0258865	tpa: cytochrome p450 superfamily protein
GRMZM2G139467	10.3537	3.09202	30.4236	0.00112892	0.0472311	tpa: cytochrome p450 superfamily protein
GRMZM2G058528	9.51497	2.27378	38.4054	0.00058808	0.0361669	TPA: hypothetical protein ZEAMMB73_645420
GRMZM2G113626	9.05842	1.83289	34.2271	0.000813971	0.0416613	TPA: hypothetical protein ZEAMMB73_655461, partial
GRMZM2G087069	9.09564	1.86317	33.8754	0.00083784	0.0421739	TPA: hypothetical protein ZEAMMB73_688937
GRMZM2G174975	5.15511	3.8103	31.3592	0.000633124	0.0368741	TPA: hypothetical protein ZEAMMB73_818689
GRMZM2G700188	3.35299	8.05169	28.1044	0.000887212	0.043388	tpa: jumonji-like transcription factor family protein
GRMZM2G003869	6.34964	3.14364	26.4232	0.00106961	0.0464004	tpa: leaf protein
GRMZM2G341410	9.74214	2.48736	46.7744	0.000333489	0.0303725	tpa: leucine-rich repeat family protein
GRMZM2G112488	6.53719	4.08324	29.2248	0.000787191	0.0409714	tpa: pathogeneis protein 10
GRMZM2G162333	6.4705	4.76439	26.9639	0.00100616	0.0458816	tpa: pectinesterase
GRMZM2G346861	3.55419	3.58535	25.3924	0.00120529	0.0479395	tpa: thaumatin domain family protein
GRMZM2G154449	4.65841	2.64644	25.0911	0.00124903	0.0483811	tpa: thaumatin domain family protein
GRMZM2G099678	10.9471	3.67188	47.6036	0.000316852	0.0299556	tpa: vegetative storage protein pni288
GRMZM5G810727	8.71566	3.74419	64.0211	6.13e-05	0.0182758	uncharacterized loc100193998
GRMZM2G060522	4.90319	2.53566	25.3895	0.00120572	0.0479395	uncharacterized loc100280233 isoform x1
GRMZM2G090177	4.43398	4.84623	34.9965	0.000448711	0.0336375	unknown
GRMZM2G135165	4.88996	2.84398	26.0948	0.00111064	0.0469665	unknown
GRMZM2G050076	10.6612	3.38877	59.4666	0.00016445	0.0241676	unnamed protein product
GRMZM2G066219	10.1763	2.91088	56.3475	0.000192996	0.0253508	unnamed protein product
GRMZM2G427815	4.20942	6.1941	25.7622	0.00115424	0.0477892	unnamed protein product
GRMZM2G159643	5.12281	6.52355	25.2693	0.00122294	0.0481486	unnamed protein product
GRMZM5G800014	3.97825	6.43492	43.3518	0.000225411	0.0264848	vamp protein sec22
GRMZM2G017991	5.17859	5.58264	27.9052	0.000906646	0.0439065	vamp protein sec22
GRMZM2G102737	5.83064	2.27293	27.7031	0.000926925	0.0445254	wat1-related protein at5g64700-like isoform x1
GRMZM5G876022	8.68342	1.48037	28.8836	0.00130167	0.0496613	wat1-related protein at5g64700-like isoform x2
GRMZM2G117989	3.5434	5.92014	25.8811	0.0011384	0.0473745	win1 precursor
GRMZM2G117942	8.03591	3.05851	30.8255	0.000667778	0.0380493	win2 precursor
GRMZM2G388684	11.7188	4.42603	30.4781	0.00112337	0.0471448	xyloglucan endotransglucosylase hydrolase protein 32 precursor
GRMZM2G048154	8.99333	1.77821	29.7563	0.00119984	0.0479395	zinc c2h2 type family protein
GRMZM2G353076	10.4428	3.17815	36.2439	0.000692956	0.0387222	zinc finger homeodomain protein 1

## Sheet: Table S2
Table S2. List of down-regulated DEGs obtained only in maize embryos of DS
Gene name	logFC	logCPM	F	PValue	FDR	annotation
GRMZM2G026703	-7.58957	6.37287	36.2355	0.000401806	0.0316393	1802402aglobulin 2
GRMZM2G129761	-9.92939	8.41021	36.4166	0.000395478	0.0313874	2-cys peroxiredoxin bas1
GRMZM2G169943	-7.34594	6.01493	29.0026	0.00080585	0.0415574	aldose reductase
GRMZM2G325118	-10.4311	6.32972	25.5384	0.0011848	0.0479395	antimicrobial peptide mbp-1 precursor
GRMZM2G093175	-5.35051	8.02169	26.7107	0.00103526	0.0459856	asparagine synthetase
GRMZM2G043338	-4.27148	6.70563	27.3606	0.000962612	0.0451542	auxin-repressed protein
GRMZM5G897067	-10.4335	5.47699	25.3924	0.0012053	0.0479395	cbs domain containing protein
GRMZM2G059502	-4.24814	5.04783	36.8075	0.000382247	0.03126	chaperone protein dnaj
GRMZM2G006119	-8.36117	6.5915	48.7655	0.000153085	0.0236692	corticosteroid 11-beta-dehydrogenase isozyme 1
GRMZM2G380377	-4.13115	4.66034	35.0617	0.000446074	0.0336095	dre-binding protein 4
GRMZM2G162659	-8.54666	7.76489	29.0603	0.000800948	0.0414955	embryonic abundant protein 1
GRMZM2G145974	-6.93498	7.67917	49.7994	0.000142797	0.0231579	ethylene-responsive protein
GRMZM2G368861	-6.25493	9.73152	26.1153	0.00110802	0.0469665	flower-specific gamma-thionin precursor
GRMZM2G054916	-7.64849	6.72178	41.7384	0.000255034	0.0277324	globulin- partial
GRMZM2G067919	-6.31393	7.82817	27.8723	0.00090991	0.0439928	globulin- partial
GRMZM2G078441	-6.30701	6.79896	34.4354	0.000472232	0.0337319	globulin-1 s allele-like
GRMZM2G172574	-8.98725	4.88034	40.9363	0.000271597	0.0281283	glyoxalase bleomycin resistance protein dioxygenase
GRMZM2G067743	-3.62491	4.87699	25.5692	0.00118054	0.0479395	growth-regulating factor 11
GRMZM2G017670	-7.2259	5.17607	29.3176	0.000779568	0.0409216	hypothetical protein
GRMZM2G050607	-7.84223	5.78643	29.2759	0.000782978	0.0409216	late embryogenesis abundant protein lea14-a
GRMZM2G368890	-8.17285	8.59717	27.4154	0.000956785	0.0450843	low-molecular-weight cysteine-rich protein lcr68 precursor
AC206941.2_FG002	-8.48366	8.55655	30.3526	0.000700513	0.0388031	N/A
GRMZM2G118770	-6.54951	3.41888	28.3185	0.000866902	0.0428201	nadp-dependent malic enzyme
GRMZM2G044627	-8.65686	6.61178	27.3451	0.000964271	0.0451542	obp1a_maize ame: full=oil body-associated protein 1a
GRMZM2G337229	-7.71327	9.45091	34.6585	0.000462698	0.0337319	oleosin 16 kda
GRMZM2G480954	-8.24537	6.89101	46.2514	0.000182315	0.0252907	oleosin 18 kda
GRMZM2G096435	-9.3091	4.37633	26.9267	0.00101037	0.0459324	oleosin bn-v
GRMZM2G410152	-7.1132	7.25092	28.9968	0.000806341	0.0415574	oleosin zm-ii
GRMZM2G361475	-7.50566	5.30061	41.8101	0.000253616	0.0276795	peroxidase 12 precursor
GRMZM2G126199	-3.99682	4.99268	28.1323	0.000884533	0.0433304	retinol dehydrogenase 12
GRMZM2G122357	-6.78249	7.3961	26.3477	0.00107887	0.046434	ribonuclease e g-like chloroplastic
GRMZM2G076345	-6.24682	6.65534	36.6594	0.000387194	0.0313238	saur33 - auxin-responsive saur family member
GRMZM2G107570	-10.7964	5.85279	28.0148	0.00089589	0.043599	secreted protein
GRMZM2G043521	-7.45986	5.58071	25.6241	0.00117298	0.0479395	secreted protein
GRMZM2G473960	-10.1508	7.2883	33.6146	0.000509528	0.0349327	seed maturation protein
GRMZM2G074040	-4.60673	4.07566	37.0631	0.000373897	0.03126	soul heme-binding protein
GRMZM2G069082	-3.91091	4.63788	28.0897	0.000888632	0.043388	tpa: ap2 erebp transcription factor superfamily protein
GRMZM2G069146	-3.78384	5.86545	27.6374	0.000933642	0.0447615	tpa: ap2 erebp transcription factor superfamily protein
GRMZM2G138340	-7.05579	2.16387	25.1552	0.00123956	0.0483811	tpa: bzip transcription factor superfamily protein
GRMZM2G168474	-5.00646	7.54737	38.8904	0.000320467	0.0300164	tpa: cis-zeatin o-glucosyltransferase partial
GRMZM2G165090	-5.39341	2.83225	33.3589	0.000521909	0.0351324	tpa: hlh dna-binding domain superfamily protein
GRMZM2G370175	-6.67314	5.42216	28.9424	0.000810998	0.0416528	TPA: hypothetical protein ZEAMMB73_002227, partial
GRMZM2G320549	-4.33163	5.14772	30.1572	0.000714631	0.0391412	tpa: mads-box transcription factor family protein
GRMZM2G140107	-4.0378	3.47827	25.0844	0.00125003	0.0483811	tpa: sucrose-phosphate synthase family protein
GRMZM2G016756	-3.64374	4.67522	25.2769	0.00122184	0.0481486	transcription factor pif5 isoform x1
GRMZM2G463291	-6.78766	5.27946	36.9339	0.000378089	0.03126	vacuolar processing enzyme 1
GRMZM2G316721	-3.52112	5.41271	27.609	0.000936556	0.0447615	wound induced protein

## Sheet: Table S3
Table S3. List of up-regulated DEGs obtained only in maize embryos of NS
Gene name	logFC	logCPM	F	PValue	FDR	annotation
GRMZM2G132093	3.08578	5.48261	33.6762	0.00153589	0.0470416	2106424aglutathione s-transferase:isotype=iv
GRMZM2G153984	2.46416	5.68398	31.3859	0.00182004	0.0488304	2-hydroxy-3-oxopropionate reductase
GRMZM2G110201	2.20562	6.5607	31.4832	0.00180657	0.0488304	3-ketoacyl- thiolase peroxisomal precursor
GRMZM2G138710	10.2058	2.89166	44.146	0.00171191	0.048041	3-oxo-delta( )-steroid 5-beta-reductase-like
GRMZM2G064640	2.86431	7.54058	33.2926	0.00157905	0.0470937	40s ribosomal protein s9
GRMZM2G165747	3.13756	7.3235	49.933	0.000579899	0.03839	5-methyltetrahydropteroyltriglutamate--homocysteine methyltransferase
GRMZM2G069594	2.64458	7.09434	38.8668	0.00108246	0.0429767	60s ribosomal protein l38
GRMZM2G106028	3.05787	3.65513	33.1842	0.00159154	0.0470937	65-kda microtubule-associated protein 3-like
GRMZM2G480480	3.44104	3.85571	41.6127	0.000914554	0.0412664	abnormal spindle-like microcephaly-associated protein homolog isoform x1
GRMZM2G136262	3.0053	5.14695	31.7633	0.00176855	0.0488133	acyl carrier protein 3
GRMZM2G143625	5.09564	1.98558	30.4419	0.00195813	0.0497345	acyl-desaturase isoform x2
GRMZM2G050561	6.53206	1.63289	32.5793	0.0016638	0.0478403	adiponectin receptor protein 1-like
GRMZM2G081622	4.45929	3.42439	49.9511	0.000579372	0.03839	adp-ribosylation factor-like protein 8a
GRMZM2G084762	3.37506	3.43122	41.3928	0.000926635	0.0413462	af079429_1rad51 homolog rad51b
GRMZM2G071021	3.08497	6.32533	35.9076	0.00131419	0.0458662	af348412_1cytosolic aldehyde dehydrogenase rf2c
GRMZM2G166203	9.04556	1.78019	50.5665	0.00128872	0.0456993	agmatine coumaroyltransferase-2-like
GRMZM2G053999	2.49095	6.12225	43.0027	0.000842933	0.0401603	alanine aminotransferase
GRMZM2G124963	2.67515	5.84014	31.4014	0.00181788	0.0488304	alanine aminotransferase
GRMZM2G059285	5.51095	3.94837	30.7069	0.00191797	0.0496134	aldo keto reductase family protein
GRMZM2G339122	3.00787	5.3149	48.6468	0.000619271	0.0384691	alpha-expansin 10 precursor
GRMZM2G125669	4.96153	2.13491	31.1211	0.00185741	0.0492743	alternative oxidase aox2 precursor
GRMZM2G332505	4.57057	2.56066	39.0339	0.00107108	0.0428129	amino acid permease 3-like
GRMZM2G013783	2.94174	4.19288	43.3709	0.000825249	0.0401113	amp-binding protein
GRMZM2G132442	7.20867	2.28036	32.0043	0.0017367	0.0483966	annexin-like protein rj4
GRMZM2G045215	2.36612	6.05226	34.3088	0.00146816	0.0470416	anther-specific proline-rich protein apg
GRMZM2G033566	9.01326	1.74983	49.7999	0.00133074	0.0459694	anther-specific proline-rich protein apg precursor
GRMZM2G094990	5.48446	2.87796	65.7127	0.000288092	0.036472	beta-expansin 1a precursor
GRMZM2G021427	4.00674	4.65846	46.0336	0.000711256	0.0386215	beta-expansin 1a precursor
GRMZM2G056236	10.8129	3.48356	90.4033	0.00037229	0.0374099	beta-expansin 4 precursor
GRMZM2G098331	3.13287	3.1806	31.5437	0.00179827	0.0488304	calcium lipid binding
GRMZM2G126749	4.45904	2.11936	30.6724	0.00192313	0.0496134	calmodulin binding protein
GRMZM2G381086	4.73483	2.86427	54.4232	0.000466417	0.0381197	carbohydrate binding protein
GRMZM2G029219	3.75737	6.53923	45.8152	0.000719767	0.0386215	carbohydrate transporter sugar porter transporter
GRMZM5G807267	8.65704	1.41752	41.4629	0.00194983	0.0497345	carbonic anhydrase precursor
GRMZM2G054152	4.23272	3.12102	30.6279	0.00192982	0.0496957	casein kinase family protein
GRMZM2G083888	8.95647	1.69694	47.205	0.00148863	0.0470416	casparian strip membrane protein sb06g018970-like
GRMZM2G119566	2.89788	3.7134	35.6402	0.00133836	0.0459694	chaperone protein dnaj 10
GRMZM2G092311	9.80517	2.50383	66.2381	0.000727199	0.0386853	chlorophyll a-b binding protein 6a
GRMZM2G094273	3.58538	4.08076	35.0633	0.0013926	0.0465483	choline ethanolamine kinase
GRMZM2G071025	2.44986	5.7999	35.9111	0.00131388	0.0458662	chromatin complex subunit a 101 isoform x1
GRMZM2G026560	3.22185	4.8485	47.3818	0.000661636	0.0385498	chromosome-associated kinesin kif4
GRMZM2G113332	2.74369	6.38596	33.4268	0.00156376	0.0470416	copper chaperone
GRMZM2G107562	2.39728	5.67018	35.5427	0.00134733	0.0459694	copper ion binding protein
GRMZM2G477697	5.54552	2.68251	42.739	0.000855919	0.0401783	cortical cell-delineating protein precursor
GRMZM2G391272	6.77629	2.67224	36.9799	0.00122304	0.0448413	cortical cell-delineating protein precursor
GRMZM2G477685	6.5292	2.43641	34.6274	0.00143559	0.0469837	cortical cell-delineating protein precursor
GRMZM2G406313	9.49595	2.20791	44.5344	0.00168098	0.0478598	cortical cell-delineating protein precursor
GRMZM2G124179	7.21662	2.28596	31.273	0.00183585	0.0489542	ctd-phosphatase-like protein
GRMZM2G330302	2.26656	6.05426	34.8842	0.00141005	0.0468002	ctp synthase
GRMZM2G000254	6.54472	1.6444	31.9091	0.00174918	0.0485897	cue domain containing protein
GRMZM2G363437	7.08529	2.15148	36.4025	0.00127101	0.0455498	cyclin superfamily
GRMZM2G079805	7.96444	2.99674	62.1197	0.000332847	0.0368747	cyclopropane fatty acid synthase
GRMZM2G008216	3.04552	5.06255	51.6163	0.000533354	0.03839	cytidine deaminase
GRMZM2G122481	2.8578	6.48973	50.7831	0.00055573	0.03839	cytochrome c oxidase polypeptide vc
GRMZM2G172491	4.94769	9.55891	32.1817	0.00171375	0.048041	cytochrome p450 cyp71c1
GRMZM2G432167	3.641	5.67403	52.9256	0.000500606	0.03839	cytochrome p450 superfamily protein
GRMZM2G022996	4.25262	1.943	31.0477	0.00186794	0.0493806	cytochrome p450 superfamily protein
GRMZM2G169261	9.59356	2.30124	44.1271	0.00171343	0.048041	delta-12 fatty acid desaturasefad2
GRMZM2G044762	3.59215	4.56451	54.5432	0.000463816	0.0381197	deoxyuridine 5 -triphosphate nucleotidohydrolase
GRMZM2G129453	2.70068	5.18987	46.8195	0.000681739	0.0385498	desaturase cytochrome b5 protein
GRMZM2G179120	2.79604	5.20756	40.2714	0.000991759	0.0416592	desaturase cytochrome b5 protein
GRMZM2G090722	2.6687	5.95268	31.9538	0.00174331	0.0485349	diaminopimelate decarboxylase
GRMZM2G033555	2.80992	6.17408	48.4306	0.000626245	0.0384691	dihydroflavonol-4-reductase isoform x1
GRMZM2G036534	2.51405	5.10743	30.4079	0.00196337	0.0497726	dihydrolipoyllysine-residue acetyltransferase component of pyruvatedehydrogenase complex
GRMZM2G049318	3.09638	3.69049	35.3876	0.00136175	0.045998	dirigent protein 24-like
GRMZM2G304049	8.79074	1.54141	42.9504	0.00181243	0.0488304	disease resistance rpp13-like protein 4
GRMZM2G005310	3.0576	5.70392	37.6502	0.00117039	0.0440659	dna methyltransferase 105
GRMZM2G496991	5.27522	1.28168	31.876	0.00175355	0.0485987	dnaj chaperone family protein isoform 1
GRMZM2G007151	9.95281	2.6465	53.9941	0.00112246	0.0430121	drepp4 protein
GRMZM2G078469	5.53199	4.36431	57.868	0.000398993	0.0374376	duf231 domain containing family protein
GRMZM2G059565	2.75535	4.28014	40.3158	0.000989061	0.0416592	duf231 domain containing family protein
GRMZM5G870253	2.82257	5.53087	47.6164	0.000653488	0.0385498	dynamin-2a-like isoform x1
GRMZM2G126019	2.20578	6.38042	31.0048	0.00187414	0.0493806	dynamin-related protein 1c
GRMZM2G361659	7.82886	2.86463	50.8648	0.000553481	0.03839	e2f transcription factor-like e2fe
GRMZM2G331566	5.50262	3.43733	51.6142	0.00053341	0.03839	endoglucanase 1 precursor
GRMZM2G147390	8.96821	1.7078	48.4144	0.00141186	0.0468002	epidermal growth factor receptor substrate 15-like 1
GRMZM2G048194	3.53186	3.98618	33.67	0.00153658	0.0470416	erwinia induced protein 1
GRMZM2G158394	6.4338	5.88027	40.6803	0.000967308	0.0416108	extracellular ribonuclease le precursor
GRMZM2G369803	8.78777	1.53966	42.2551	0.00187485	0.0493806	fad-binding berberine family protein
GRMZM2G022558	2.31377	5.84031	31.0652	0.00186543	0.0493806	fatty acid elongase isoform 1
GRMZM2G055968	5.34058	2.20483	45.0242	0.000751781	0.0389744	f-box domain containing protein
GRMZM2G081380	2.35923	6.04178	38.5051	0.00110763	0.0430121	fimbrin 1
GRMZM2G147467	6.95165	2.02651	34.2881	0.00147032	0.0470416	flavonoid 3-monooxygenase
GRMZM2G043992	4.14079	2.78175	33.7994	0.00152237	0.0470416	flowering time control protein fpa
GRMZM2G700208	10.3931	3.07365	48.3206	0.00141761	0.0468002	gdsl-motif protein lipase hydrolase-like protein
GRMZM2G058404	4.01429	2.55972	30.6848	0.00192128	0.0496134	geranylgeranyl pyrophosphate synthase 3
GRMZM2G115491	3.11425	4.34343	49.0094	0.000607814	0.03839	germin-like protein 2-1
GRMZM2G000489	4.76456	3.03288	38.3066	0.00112178	0.0430121	gibberellin receptor gid1l2
GRMZM2G130230	2.58613	5.54718	32.445	0.00168045	0.0478598	glucose-6-phosphate 1- cytoplasmic isoform isoform x1
GRMZM5G898371	7.37466	2.42851	41.113	0.000942325	0.0416108	glutathione s-transferase t3-like
GRMZM2G010321	2.23152	6.00358	35.3359	0.0013666	0.0460298	glycine cleavage system h protein 1
GRMZM2G020183	8.80264	1.55275	45.0301	0.00164267	0.047618	glycine-rich cell wall structural protein 1
GRMZM2G102231	2.74119	4.74279	35.8834	0.00131635	0.0458662	haloacid dehalogenase-like hydrolase domain-containing protein 1a
GRMZM2G061910	4.34344	2.20508	33.7062	0.00153259	0.0470416	harpin-induced 1
GRMZM2G173387	2.13554	6.25517	31.8126	0.00176197	0.0487785	high-affinity potassium transporter
GRMZM2G176358	2.96448	4.25381	35.6863	0.00133415	0.0459694	histone h3
GRMZM2G045883	4.64587	2.77238	38.4479	0.00111168	0.0430121	hlh dna-binding domain superfamily protein
GRMZM5G803812	5.07733	3.17519	37.0642	0.00121624	0.0447404	homeobox dna-binding and leucine zipper domain family protein
GRMZM2G477325	3.17398	7.42698	43.9932	0.000796495	0.0396013	hydrophobic protein lti6a
GRMZM2G106263	3.21074	4.34998	32.8742	0.00162803	0.0474248	hydroxymethylglutaryl- synthase
GRMZM2G177596	4.36005	3.79096	49.6615	0.000587921	0.03839	hypothetical protein
GRMZM2G058057	2.94043	6.7121	36.8254	0.00123563	0.04487	hypothetical protein
GRMZM2G043027	9.46255	2.17447	48.7256	0.00139303	0.0465483	hypothetical protein
GRMZM2G131431	2.35489	4.98988	34.4905	0.00144946	0.0470416	hypothetical protein
GRMZM2G011520	2.97352	4.61692	33.1565	0.00159476	0.0470937	hypothetical protein
GRMZM2G122780	2.58403	4.10737	32.5828	0.00166337	0.0478403	hypothetical protein
GRMZM2G012863	2.97928	5.94525	39.2946	0.00105367	0.0426028	hypothetical protein ZEAMMB73_016804
GRMZM5G817395	5.39337	4.73173	39.1445	0.00106365	0.0426891	hypothetical protein ZEAMMB73_228114
GRMZM2G147452	3.56489	3.35161	43.2208	0.0008324	0.0401113	hypothetical protein ZEAMMB73_243319
GRMZM2G064818	5.1644	4.29501	68.1339	0.000262453	0.036472	hypothetical protein ZEAMMB73_617483
GRMZM2G113652	2.98937	5.2014	43.9372	0.000799025	0.0396013	hypothetical protein ZEAMMB73_661740
GRMZM2G000608	3.09577	3.69551	34.483	0.00145023	0.0470416	hypothetical protein ZEAMMB73_706865
GRMZM2G062084	2.91008	3.7072	30.7612	0.00190987	0.0496134	hypothetical protein ZEAMMB73_840624
GRMZM2G041310	3.35127	4.62331	53.5326	0.00048635	0.038239	hypothetical protein ZEAMMB73_852353
GRMZM2G130813	5.51236	1.4947	30.8385	0.00189843	0.0496134	hypothetical protein ZEAMMB73_874352
GRMZM2G138840	3.34707	4.76735	53.5156	0.000486741	0.038239	hypothetical protein ZEAMMB73_887158
GRMZM2G376282	6.13405	3.26287	51.2439	0.000543201	0.03839	hypothetical protein ZEAMMB73_902159
GRMZM2G159285	2.77635	7.58012	33.8644	0.0015153	0.0470416	iaa13 - auxin-responsive aux iaa family member
GRMZM2G145870	3.12172	6.96594	40.8952	0.000954791	0.0416108	indole-3-glycerol phosphate synthase
GRMZM2G068714	4.32333	4.74786	33.6959	0.00153372	0.0470416	integral membrane protein like protein
GRMZM2G101390	3.27405	3.44837	33.952	0.00150585	0.0470416	intracellular protein transport protein uso1-like
GRMZM2G092232	3.03936	5.07452	39.2117	0.00105917	0.0426674	kinesin heavy chain
GRMZM2G161274	4.71945	3.30048	37.3828	0.00119102	0.0441978	kinesin heavy chain
GRMZM2G159344	9.02407	1.75999	50.0636	0.00131606	0.0458662	kinesin kp1-like
GRMZM5G887077	4.04763	2.47817	34.0984	0.00149023	0.0470416	kinesin kp1-like
GRMZM2G082384	3.40842	4.36764	36.2684	0.00128252	0.0455498	kinesin-like protein kif22 isoform x1
GRMZM2G035278	3.01867	4.14144	32.9476	0.00161929	0.0473118	lachrymatory factor synthase
GRMZM2G147256	4.50498	3.72857	37.4847	0.0011831	0.0441081	l-allo-threonine aldolase
GRMZM2G005552	3.46821	7.03897	35.4921	0.00135201	0.0459694	legumin-like protein
GRMZM2G168603	3.40755	4.94801	40.8103	0.000959706	0.0416108	leucine-rich repeat receptor-like protein kinase pxl2
GRMZM2G009818	5.6617	4.70166	32.1783	0.00171418	0.048041	leucine-rich repeat receptor-like protein kinase pxl2
GRMZM2G477236	3.27955	4.20218	38.6842	0.00109506	0.0430121	lil3 protein
GRMZM2G160198	4.97475	2.77567	40.6919	0.000966629	0.0416108	lim transcription factor
GRMZM2G061932	5.82255	2.29012	49.1719	0.00060277	0.03839	lipase plat lh2
GRMZM2G049347	2.72832	5.42246	48.9245	0.000610469	0.03839	lipid binding protein
GRMZM2G001272	2.34641	5.62871	34.1954	0.00148	0.0470416	loc100281492 isoform x1
GRMZM2G152328	2.95927	7.23865	41.8242	0.00090313	0.0410086	loc100284092 isoform x1
GRMZM2G452954	3.43523	3.48547	34.1799	0.00148163	0.0470416	low quality protein: disease resistance rpp13-like protein 3
GRMZM2G018951	5.64067	3.84591	51.322	0.000541115	0.03839	low quality protein: kinesin-like protein kifc3
GRMZM2G471186	3.98999	3.50684	35.3471	0.00136555	0.0460298	low quality protein: phragmoplast orienting kinesin 2- partial
GRMZM2G703002	6.63476	1.72877	33.9835	0.00150248	0.0470416	low quality protein: probable gpi-anchored adhesin-like protein partial
GRMZM2G060919	2.65475	4.13119	33.6456	0.00153927	0.0470416	lysine-specific demethylase 5a-like isoform x1
GRMZM2G029543	2.55093	5.77598	33.4926	0.00155635	0.0470416	malonyl -acyl carrier protein transacylase
GRMZM2G355098	9.98634	2.67891	53.4231	0.00114792	0.0434724	mannose glucose-specific lectin-like isoform x1
GRMZM2G048366	3.0056	5.07372	45.0296	0.000751554	0.0389744	meiosis 5
GRMZM2G015401	2.49759	6.3906	38.5078	0.00110743	0.0430121	mitochondrial phosphate carrier protein mitochondrial-like
GRMZM2G152827	3.55308	6.60665	42.2185	0.000882359	0.0405875	mitochondrial phosphate transporter
GRMZM2G180080	5.684	2.1515	42.0494	0.000891184	0.0407503	mitochondrial protein
GRMZM2G404078	5.57691	2.06061	34.7185	0.00142645	0.0469685	mitogen-activated protein kinase kinase kinase a-like
GRMZM2G082076	5.4764	3.43309	40.3528	0.000986826	0.0416592	mitogen-activated protein kinase kinase kinase npk1-like
GRMZM2G152007	4.16452	3.75034	33.6563	0.00153809	0.0470416	mitotic spindle checkpoint component mad3
GRMZM2G112072	4.53502	3.40531	36.9418	0.00122613	0.04487	mitotic spindle checkpoint protein mad2
GRMZM2G047143	3.42041	4.35033	34.589	0.00143946	0.0469837	mitotic spindle checkpoint protein mad2
GRMZM2G017520	4.45002	3.9682	41.346	0.000929233	0.0413462	myb transcription partial
GRMZM2G091031	5.2128	2.38106	42.7055	0.000857586	0.0401783	myosin tail region-interacting protein mti1-like
AC197146.3_FG001	4.93874	3.51475	65.1255	0.000294821	0.0368747	N/A
AC233953.1_FG004	5.7024	3.29807	56.9859	0.000414921	0.0375962	N/A
AC217560.3_FG001	7.18943	4.75817	41.2803	0.0009329	0.041389	N/A
AC234528.1_FG005	3.31287	5.9464	36.9737	0.00122354	0.0448413	N/A
AC234152.1_FG002	3.8609	2.93372	35.4304	0.00135775	0.0459694	N/A
AC211164.5_FG004	3.87756	3.75632	34.6727	0.00143104	0.0469685	N/A
AC208110.2_FG007	3.86401	3.76919	32.2732	0.00170207	0.0478833	N/A
AC197029.3_FG003	5.24711	2.12583	31.6348	0.00178585	0.0488304	N/A
AC199765.4_FG008	2.64079	6.88229	30.6901	0.00192048	0.0496134	N/A
AC217050.4_FG001	2.51118	5.47158	30.6772	0.00192241	0.0496134	N/A
GRMZM2G092442	8.59911	1.36438	41.6049	0.00193607	0.0496957	nac domain-containing protein 21 22
GRMZM2G051613	2.2029	5.50787	32.348	0.00169262	0.0478598	nadh-ubiquinone oxidoreductase 13 kda-b subunit
GRMZM2G004172	2.20844	6.68497	31.389	0.00181961	0.0488304	nadh-ubiquinone oxidoreductase subunit
GRMZM2G014844	9.53954	2.24823	57.0878	0.00099772	0.0417445	non-cyanogenic beta-glucosidase
GRMZM2G000718	2.7707	5.10839	48.4301	0.000626262	0.0384691	novel plant snare 11
GRMZM2G448701	5.22672	3.03205	31.3159	0.00182982	0.0489149	o-glycosyl hydrolase family 17 protein
GRMZM2G169240	8.58328	3.6086	54.4486	0.000465865	0.0381197	omega-6 fatty acid endoplasmic reticulum-like
GRMZM2G104710	8.76218	1.51584	42.1948	0.00188042	0.0494178	o-methyltransferase zrp4-like
GRMZM2G165991	4.49562	2.99573	48.9702	0.000609036	0.03839	orphans transcription partial
GRMZM2G168355	6.72137	1.8096	35.4574	0.00135523	0.0459694	-oxoglutarate 3-dioxygenase
GRMZM2G175562	4.75252	3.42681	36.1005	0.00129713	0.045806	oxygen-evolving enhancer protein 1
GRMZM5G852886	5.32963	3.66602	40.8681	0.000956354	0.0416108	pathogenesis-related maize seed protein
GRMZM2G053493	9.6748	2.37827	67.7816	0.00069226	0.0385498	pathogenesis-related protein class partial
GRMZM2G131912	2.28655	4.83606	34.2718	0.00147201	0.0470416	pectate lyase 8 isoform x1
GRMZM2G015784	2.44709	7.08429	34.9548	0.00140314	0.0467276	peptidyl-prolyl isomerase fkbp12
GRMZM2G138450	9.34331	2.06165	58.0916	0.000961537	0.0416108	peroxidase 1 precursor
GRMZM2G044049	10.7748	3.44621	87.1515	0.000403032	0.0374376	peroxidase 2-like
GRMZM2G055936	3.07047	7.23699	40.0585	0.00100482	0.0417605	peroxiredoxin-5
GRMZM2G170400	5.74041	8.00106	35.8999	0.00131488	0.0458662	phosphoethanolamine n-methyltransferase
GRMZM2G442551	2.56775	5.51879	43.5934	0.000814809	0.0400895	phospholipase d family protein
GRMZM2G013342	4.6443	3.04118	33.1785	0.0015922	0.0470937	photosystem i reaction center subunit ii
GRMZM2G123996	4.83134	2.02833	33.1075	0.00160047	0.0470937	pistil-specific extensin-like protein
GRMZM2G079883	8.80222	1.5525	45.4362	0.00161221	0.0473118	pistil-specific extensin-like protein precursor
GRMZM2G391936	4.38217	3.63624	39.1517	0.00106317	0.0426891	plastid adp-glucose pyrophosphorylase large subunit
GRMZM2G071450	6.71286	3.50415	38.172	0.00113153	0.0430928	plastocyanin
GRMZM5G830436	3.35279	4.62962	37.2219	0.00120366	0.0445288	plectin-like isoform x2
GRMZM2G065423	5.84076	2.98173	48.2777	0.000631242	0.0385498	pollen-specific kinase partner protein
GRMZM2G157057	7.55989	2.60534	51.8402	0.00052755	0.03839	polyol transporter 5-like
GRMZM2G351990	2.58414	4.31083	36.279	0.0012816	0.0455498	pop3 peptide
GRMZM2G026918	3.98625	3.7372	55.5138	0.000443494	0.0381197	PREDICTED: hypothetical protein isoform X1
GRMZM2G432050	7.1879	3.58821	43.9648	0.000797777	0.0396013	PREDICTED: hypothetical protein isoform X1
GRMZM2G145662	3.52664	4.9687	39.7986	0.00102109	0.0420082	PREDICTED: hypothetical protein isoform X1
GRMZM2G165755	5.66763	3.86824	33.5333	0.00155178	0.0470416	PREDICTED: hypothetical protein isoform X1
GRMZM2G017536	3.8448	4.96499	41.3428	0.000929411	0.0413462	PREDICTED: uncharacterized protein LOC100193341
GRMZM2G075775	2.69326	5.43542	39.9007	0.00101466	0.0420082	PREDICTED: uncharacterized protein LOC100276332 isoform X1
GRMZM2G146143	5.69847	3.07627	48.5309	0.000622997	0.0384691	PREDICTED: uncharacterized protein LOC100277799 isoform X1
GRMZM2G091543	5.46338	3.70037	36.2632	0.00128296	0.0455498	PREDICTED: uncharacterized protein LOC100279890 isoform X1
GRMZM2G150984	2.59859	4.95267	34.5213	0.00144633	0.0470416	PREDICTED: uncharacterized protein LOC100280432 isoform X3
GRMZM2G301194	6.81845	4.74405	30.8986	0.00188961	0.0494933	PREDICTED: uncharacterized protein LOC100381510 isoform X1
GRMZM2G176651	6.01956	3.40104	50.2159	0.0005717	0.03839	PREDICTED: uncharacterized protein LOC100383537 isoform X1
GRMZM2G137211	3.4631	4.85882	63.5858	0.000313514	0.0368747	PREDICTED: uncharacterized protein LOC100384417 isoform X1
GRMZM2G043141	5.57072	3.16215	40.951	0.000951572	0.0416108	PREDICTED: uncharacterized protein LOC100502215 isoform X1
GRMZM2G163195	6.61276	1.71895	33.3125	0.00157676	0.0470937	PREDICTED: uncharacterized protein LOC103627873
GRMZM2G112965	5.14953	1.66594	33.4273	0.00156371	0.0470416	PREDICTED: uncharacterized protein LOC103629472
GRMZM2G126204	5.32017	1.82161	35.862	0.00131827	0.0458662	PREDICTED: uncharacterized protein LOC103632738
GRMZM2G012405	9.74684	2.44787	60.3853	0.000885656	0.0405875	PREDICTED: uncharacterized protein LOC103636172 isoform X1
GRMZM2G127821	4.55615	1.77071	30.9984	0.00187507	0.0493806	PREDICTED: uncharacterized protein LOC103641894
GRMZM2G410916	6.78496	4.12597	38.3062	0.00112182	0.0430121	PREDICTED: uncharacterized protein LOC103649874
GRMZM2G038003	9.46156	2.17379	55.6818	0.00105179	0.0426028	PREDICTED: uncharacterized protein LOC103650056
GRMZM2G144083	4.76288	2.41051	30.8326	0.00189931	0.0496134	probable copper-transporting atpase hma5
GRMZM2G032214	4.45731	3.41668	59.0536	0.000378868	0.0374099	probable folate-biopterin transporter 2
GRMZM2G111191	3.97251	4.72244	49.2765	0.000599557	0.03839	probable protein s-acyltransferase 22
GRMZM2G132007	4.23921	1.92522	31.595	0.00179126	0.0488304	probable sodium metabolite cotransporter chloroplastic
GRMZM2G319798	4.58039	2.97373	50.9007	0.000552496	0.03839	probable xyloglucan endotransglucosylase hydrolase protein 28
GRMZM2G027794	3.33333	4.52091	60.2268	0.000360292	0.0374099	probable xyloglucan glycosyltransferase 1
GRMZM2G454081	2.92559	4.71209	50.9183	0.000552015	0.03839	probable xyloglucan glycosyltransferase 1
GRMZM2G030523	2.64872	5.8708	36.0536	0.00130125	0.045806	proliferating cell nuclear antigen
GRMZM2G020156	2.93296	4.01257	33.2237	0.00158697	0.0470937	protein binding protein isoform x1
GRMZM2G099003	8.77703	1.52897	44.7081	0.00166741	0.0478403	protein induced upon tuberization
GRMZM2G170766	3.98832	2.82812	31.3273	0.00182822	0.0489149	protein iq-domain 14-like
GRMZM5G871520	4.7472	2.72055	33.4508	0.00156105	0.0470416	protein kinase superfamily protein
GRMZM2G304474	6.44817	2.359	33.591	0.00154533	0.0470416	protein lurp-one-related 8-like
GRMZM2G108530	4.54795	2.54045	30.795	0.00190486	0.0496134	protein mo25
GRMZM2G127546	3.58646	4.51516	44.1471	0.000789594	0.0396013	pyruvate dehydrogenase e1 component subunit beta
GRMZM2G144730	4.1409	5.63414	47.0785	0.000672378	0.0385498	pyruvate kinase3
GRMZM2G171394	3.19848	3.45446	37.1309	0.0012109	0.0446552	ralfl33 precursor
GRMZM2G095039	2.62645	5.17277	33.6234	0.00154174	0.0470416	rapid alkalinization factor 1 precursor
GRMZM2G179215	2.78909	4.76538	43.465	0.000820814	0.0401113	ras-related protein rab7-like
GRMZM2G127648	2.82453	5.02544	39.3304	0.00105131	0.0426028	ras-related protein ric2
GRMZM2G104231	4.53307	2.37928	34.2887	0.00147025	0.0470416	regulatory protein
GRMZM2G456086	2.12206	5.41682	32.4571	0.00167894	0.0478598	ribose-5-phosphate isomerase
GRMZM2G105935	9.85009	2.54675	73.6822	0.000578848	0.03839	root cap protein 1 precursor
GRMZM2G146502	11.0206	3.68694	117.158	0.000211673	0.036472	root cap protein 2
GRMZM2G098442	6.43114	1.54012	30.5878	0.00193588	0.0496957	salt tolerance-like protein
GRMZM2G152921	2.44243	4.43178	32.635	0.00165697	0.0478403	seed maturation protein
GRMZM2G300624	3.39353	4.40644	39.8076	0.00102052	0.0420082	separase isoform x1
GRMZM2G020146	2.7169	4.33975	38.1646	0.00113206	0.0430928	serine carboxypeptidase-like precursor
GRMZM2G145756	5.24071	4.07193	68.2198	0.000261601	0.036472	serine threonine-protein kinase ulk4-like
GRMZM2G069523	5.44288	2.84419	53.8087	0.000480048	0.0381197	sex determination protein tasselseed-2
GRMZM2G066840	10.0433	2.73351	79.2449	0.000494938	0.0382722	short-chain dehydrogenase reductase 3a-like
GRMZM2G060896	3.06051	5.70907	40.2533	0.000992861	0.0416592	spermidine synthase 1
GRMZM2G149224	3.09363	5.07524	54.5359	0.000463974	0.0381197	sterol-4-alpha-carboxylate 3- decarboxylating
GRMZM2G089958	8.95849	1.69818	47.3318	0.0014803	0.0470416	stress responsive protein
GRMZM2G103070	3.05334	4.83615	46.1063	0.000708451	0.0386106	strubbelig family receptor protein kinase
GRMZM2G163749	3.20126	6.11907	45.7986	0.000720418	0.0386215	subtilase family protein
GRMZM2G395114	3.49868	2.93991	33.7844	0.00152401	0.0470416	sulfate transporter
GRMZM2G131525	4.28903	3.70515	33.6796	0.00153551	0.0470416	syntaxin-related protein knolle
GRMZM2G048192	5.02709	3.95468	32.5939	0.00166201	0.0478403	td and poz domain-containing protein 2
GRMZM2G053023	2.48776	4.7144	33.5716	0.00154749	0.0470416	thioredoxin h-type 5
GRMZM5G840946	7.23227	4.3268	108.744	7.73e-05	0.0332041	tic20-like protein
GRMZM2G148769	2.46176	6.70857	32.3092	0.00169751	0.0478598	tpa: 6-phosphogluconolactonase isoform 1
GRMZM2G085474	2.67278	6.51022	31.4257	0.00181452	0.0488304	tpa: acetoacetyl thiolase isoform 1
GRMZM2G066202	6.20387	2.64391	63.1073	0.000319652	0.0368747	tpa: air12
GRMZM2G176903	2.15788	5.82858	33.7885	0.00152356	0.0470416	tpa: aldo keto reductase family protein
GRMZM5G876898	2.68009	7.04922	35.4799	0.00135314	0.0459694	tpa: aminomethyltransferase
GRMZM2G113794	4.73082	2.86123	30.396	0.00196521	0.0497726	tpa: anthocyanidin 3-o-glucosyltransferase
GRMZM2G052688	2.37037	4.95389	32.349	0.00169249	0.0478598	tpa: atbrca1
GRMZM5G824964	3.30784	4.5849	54.8599	0.000457048	0.0381197	tpa: ateb1a
GRMZM2G001457	3.3211	5.79699	69.6208	0.000248229	0.036472	tpa: blue-light receptor phototropin 1
GRMZM2G150731	10.9137	3.58225	113.884	0.000225209	0.036472	tpa: class iii secretory plant peroxidase family protein
GRMZM2G156257	11.2548	3.91787	68.3815	0.000679332	0.0385498	tpa: class iii secretory plant peroxidase family protein
GRMZM2G068193	3.09914	5.36138	38.2993	0.00112231	0.0430121	tpa: cyclin-dependent protein kinase family protein
GRMZM2G009232	11.4471	4.10742	95.4581	0.000330834	0.0368747	tpa: cytochrome p450 superfamily protein
GRMZM2G177668	7.19802	2.25987	40.0529	0.00100517	0.0417605	tpa: cytochrome p450 superfamily protein
GRMZM2G323830	2.89865	4.61307	35.4781	0.00135331	0.0459694	tpa: cytochrome p450 superfamily protein
GRMZM2G047572	7.4231	2.48321	38.9982	0.0010735	0.0428282	tpa: duf566 domain containing family protein
GRMZM2G140201	2.16853	6.058	33.4687	0.00155903	0.0470416	tpa: endo- -beta-mannosidase family protein
GRMZM2G009030	3.148	5.85965	46.2116	0.000704419	0.0385498	tpa: enolase
GRMZM2G114153	6.637	1.73015	32.9528	0.00161867	0.0473118	tpa: fip1
GRMZM2G122018	7.6265	6.14963	80.3504	0.000171152	0.036472	tpa: germin-like protein 2
GRMZM2G095899	6.33736	3.15315	38.6732	0.00109583	0.0430121	tpa: hlh dna-binding domain superfamily protein
GRMZM2G159937	4.47381	1.94303	30.3553	0.00197151	0.04986	tpa: hlh dna-binding domain superfamily protein
GRMZM2G012224	2.55562	7.09323	35.4318	0.00135762	0.0459694	TPA: hypothetical protein ZEAMMB73_133538
GRMZM2G155375	2.43397	4.56371	31.5285	0.00180035	0.0488304	TPA: hypothetical protein ZEAMMB73_384883
GRMZM2G136803	2.58068	5.84558	43.796	0.000805456	0.0398532	TPA: hypothetical protein ZEAMMB73_565446
GRMZM5G889644	5.96316	3.09885	51.2897	0.000541977	0.03839	TPA: hypothetical protein ZEAMMB73_678513
GRMZM2G150754	4.00264	4.40273	61.4396	0.000342369	0.0368747	TPA: hypothetical protein ZEAMMB73_704923
GRMZM5G889052	6.6554	1.75915	31.4288	0.00181409	0.0488304	TPA: hypothetical protein ZEAMMB73_737791
GRMZM2G081529	3.02792	6.86471	42.1917	0.000883748	0.0405875	TPA: hypothetical protein ZEAMMB73_747669
GRMZM2G152011	8.68409	1.44277	42.9882	0.00180913	0.0488304	TPA: hypothetical protein ZEAMMB73_757773
GRMZM2G172442	2.638	5.20564	45.995	0.000712751	0.0386215	TPA: hypothetical protein ZEAMMB73_782543, partial
GRMZM2G324705	2.61458	5.78699	32.4185	0.00168376	0.0478598	TPA: hypothetical protein ZEAMMB73_913803
GRMZM2G083475	3.42624	5.77663	49.3243	0.000598093	0.03839	tpa: kinesin heavy chain
GRMZM2G034572	3.34465	4.76112	39.6622	0.00102977	0.0421891	tpa: leucine-rich repeat protein kinase family protein
GRMZM2G128315	2.77189	4.15125	32.3006	0.00169861	0.0478598	tpa: leucine-rich repeat receptor-like protein kinase family protein
GRMZM2G115105	3.07458	4.13191	34.3806	0.00146074	0.0470416	tpa: mate efflux family protein
GRMZM2G021055	6.95004	2.84055	31.115	0.00185827	0.0492743	tpa: mate efflux family protein
GRMZM2G110212	3.17177	3.80582	32.2926	0.00169962	0.0478598	tpa: mus2 protein
GRMZM2G470307	4.32172	3.81103	45.9635	0.000713972	0.0386215	tpa: myb dna-binding domain superfamily protein
GRMZM2G102714	3.55712	3.66799	48.2808	0.000631139	0.0385498	tpa: nuclease
GRMZM2G113420	4.32799	3.04746	46.2602	0.00070257	0.0385498	tpa: o-glycosyl hydrolase superfamily protein isoform 1
GRMZM5G883741	2.67991	6.00039	35.4731	0.00135377	0.0459694	tpa: oxysterol binding domain family protein
GRMZM2G160327	4.07391	3.85733	51.4086	0.000538816	0.03839	tpa: peroxidase 66
GRMZM2G450717	9.11625	1.84739	46.605	0.00152897	0.0470416	tpa: peroxidase 66 precursor
GRMZM2G042660	5.00504	2.18157	42.8223	0.000851786	0.0401661	tpa: primary amine oxidase
GRMZM2G064870	2.44714	4.75413	34.6984	0.00142847	0.0469685	tpa: reticulon
GRMZM2G171400	4.47055	5.62125	46.6371	0.00068844	0.0385498	tpa: ribokinase
GRMZM2G097316	6.3989	3.9536	31.0204	0.00187189	0.0493806	tpa: root cap protein 1
GRMZM2G448834	3.0298	4.94481	34.0417	0.00149626	0.0470416	tpa: secondary cell wall glycosyltransferase family 47
GRMZM2G002807	2.63443	5.81049	39.1106	0.00106592	0.0427223	tpa: triosephosphate isomerase
GRMZM2G150674	8.86313	1.60956	46.084	0.00156529	0.0470416	tpa: type alpha 5
GRMZM2G118579	6.3213	2.23907	30.9094	0.00188803	0.0494933	tpa: xyloglucan endotransglucosylase hydrolase protein 32
GRMZM2G313756	6.00181	3.59141	30.7939	0.00190502	0.0496134	transcription factor fer-like iron deficiency-induced transcription factor-like
GRMZM2G035156	8.59639	3.61311	81.7422	0.000163662	0.036472	transcription factor ili6
GRMZM2G443785	3.24352	4.41465	37.2119	0.00120446	0.0445288	transferring glycosyl groups
GRMZM2G097340	7.89455	2.93741	59.0819	0.000378405	0.0374099	transposon protein
GRMZM2G061305	7.36421	2.41783	48.6973	0.000617658	0.0384691	transposon protein
GRMZM2G076128	5.16232	3.25554	39.1959	0.00106022	0.0426674	ttn10 isoform x1
GRMZM2G099944	4.47861	2.63435	34.497	0.00144881	0.0470416	tubulin beta-7 chain
GRMZM2G104618	9.28847	2.0101	52.0376	0.00121328	0.0446872	type alpha 5
GRMZM2G352274	5.92556	2.37933	53.8081	0.000480061	0.0381197	ubiquitin carboxyl-terminal hydrolase 51-like
GRMZM2G075780	4.57247	5.54687	32.5753	0.00166429	0.0478403	ubiquitin-protein ligase zinc ion binding protein
GRMZM2G439860	3.70161	2.79755	34.247	0.0014746	0.0470416	universal stress protein family protein
GRMZM2G007249	3.46289	6.38581	67.7253	0.000266555	0.036472	unknown
GRMZM2G007277	4.66792	3.90357	64.8938	0.000297536	0.0368747	unknown
GRMZM2G151440	2.67123	5.51142	46.0119	0.000712093	0.0386215	unknown
GRMZM2G077858	4.60488	2.43983	39.6121	0.00103298	0.0422037	unknown
GRMZM2G044092	2.61438	5.34325	34.6741	0.0014309	0.0469685	unknown
GRMZM2G010306	4.35129	4.18348	33.9302	0.0015082	0.0470416	unknown
GRMZM2G074818	3.90217	3.5596	33.4506	0.00156108	0.0470416	unknown
GRMZM2G130625	6.87287	1.96121	32.8612	0.00162958	0.0474248	unknown
GRMZM2G022777	2.48056	6.35212	32.7579	0.001642	0.047618	unknown
GRMZM2G170152	6.64878	1.74092	31.5871	0.00179233	0.0488304	unknown
GRMZM2G010823	2.87581	6.5171	50.5809	0.000561353	0.03839	unnamed protein product
GRMZM2G151044	4.67493	2.12038	38.4515	0.00111143	0.0430121	unnamed protein product
GRMZM2G030877	4.66397	3.762	30.9944	0.00187566	0.0493806	unnamed protein product
GRMZM2G009139	7.28548	2.34327	40.4513	0.000980901	0.0416592	upf0481 protein at3g02645
GRMZM2G124103	3.07354	5.50167	58.2259	0.000392768	0.0374257	vacuolar atp synthase subunit g
GRMZM2G053004	3.1178	4.35637	43.7562	0.00080728	0.0398767	vacuolar cation proton exchanger 2
GRMZM2G171440	4.21419	2.24259	34.5077	0.00144771	0.0470416	wax synthase isoform 1
GRMZM2G087245	3.62935	7.9531	36.8586	0.00123291	0.04487	wound stress protein
GRMZM2G093010	6.46981	1.57561	31.7459	0.00177088	0.0488133	wuschel-related homeobox 11-like isoform x1
GRMZM2G091303	9.08957	1.82101	45.6768	0.00159455	0.0470937	xyloglucan endotransglucosylase hydrolase protein 24-like
GRMZM2G091118	6.54339	1.6436	32.9672	0.00161697	0.0473118	xyloglucan endotransglucosylase hydrolase protein 24-like
GRMZM2G143402	2.27644	6.46	31.2701	0.00183626	0.0489542	zim motif family protein
GRMZM2G105092	8.81305	1.56318	42.8043	0.0018253	0.0489149	zinc finger protein zat6-like

## Sheet: Table S4
Table S4. List of down-regulated DEGs obtained only in maize embryos of NS
Gene name	logFC	logCPM	F	PValue	FDR	annotation
GRMZM2G406715	-3.08387	4.1147	38.7128	0.00109307	0.0430121	aba response element binding factor
GRMZM2G165567	-3.03024	6.24022	39.8152	0.00102004	0.0420082	abscisic acid receptor pyl9-like
GRMZM2G102238	-2.74924	5.33872	46.4704	0.000694641	0.0385498	acid phosphatase vanadium-dependent haloperoxidase related
GRMZM2G089102	-4.68632	4.68318	44.8191	0.000760399	0.0389955	acr4 isoform x1
GRMZM2G316362	-5.97569	9.21449	78.5782	0.000181383	0.036472	acyl-desaturase
GRMZM2G476230	-3.35706	6.06072	30.4839	0.00195169	0.0497345	af374405_1long cell-linked locus protein
GRMZM2G117482	-2.61635	3.96636	32.3129	0.00169704	0.0478598	af466646_9 gag-pol polyprotein
GRMZM5G828630	-3.37004	6.30644	40.1123	0.0010015	0.0417605	alanine aminotransferase
GRMZM2G152417	-3.12081	8.52559	33.2149	0.00158799	0.0470937	amp-binding protein
GRMZM2G053503	-5.98272	8.04098	124.289	5.43e-05	0.0332041	ap2 erebp transcription factor superfamily protein
GRMZM5G805505	-5.28948	3.31128	71.5666	0.000231157	0.036472	ap2 erebp transcription factor superfamily protein
GRMZM2G085964	-2.88423	6.21941	35.5631	0.00134544	0.0459694	ap2 erebp transcription factor superfamily protein
GRMZM2G076896	-6.26706	3.76451	34.8989	0.00140861	0.0468002	ap2 erebp transcription factor superfamily protein
GRMZM2G072117	-2.29179	6.45834	30.6998	0.00191903	0.0496134	at-hook protein 1 isoform x1
GRMZM2G074017	-5.60207	8.31839	53.9609	0.000476622	0.0381197	atpase inhibitor
GRMZM2G004932	-3.82322	8.9446	46.3141	0.000700522	0.0385498	atp-dependent 6-phosphofructokinase 6-like
GRMZM2G114234	-2.74448	4.9967	35.7003	0.00133288	0.0459694	augmenter of liver regeneration
GRMZM2G354338	-6.17109	3.66969	34.6048	0.00143787	0.0469837	auxin regulated gene involved in organ size 8
GRMZM2G323757	-2.74322	5.62935	40.7639	0.000962413	0.0416108	basic 7s globulin-like
GRMZM2G152135	-4.1028	6.67421	49.2909	0.000599115	0.03839	beta-carotene hydroxylase 1
GRMZM2G175812	-4.54297	5.92844	67.1729	0.000272241	0.036472	bisdemethoxycurcumin synthase-like
GRMZM2G167520	-6.26341	7.31606	40.6054	0.000971727	0.0416108	brittle stalk-2-like protein 6
GRMZM2G120572	-3.19965	6.32733	43.3724	0.00082518	0.0401113	calcium-transporting atpase plasma membrane-type-like isoform x2
GRMZM2G133631	-2.16522	6.00495	31.4392	0.00181265	0.0488304	capip1
GRMZM5G829897	-6.75045	7.37537	99.3174	9.82e-05	0.0332041	carboxylic ester hydrolase acting on ester bonds
GRMZM2G064136	-3.04107	8.06551	34.2978	0.0014693	0.0470416	cation transport protein chac
GRMZM2G144997	-5.31152	6.86588	52.7611	0.000504567	0.03839	chaperone protein dnaj 20
GRMZM2G072300	-2.24814	5.0501	30.6401	0.00192798	0.0496951	chaperone protein dnaj isoform 1
GRMZM2G104269	-3.08715	6.09752	59.8365	0.000366331	0.0374099	cysteine synthase
GRMZM2G396248	-4.53269	6.94723	49.4576	0.000594045	0.03839	cytochrome p450 94c1-like
GRMZM2G020761	-3.17671	3.92959	31.9013	0.00175021	0.0485897	cytochrome p450 superfamily protein
GRMZM2G346263	-3.18408	4.06692	45.0422	0.000751032	0.0389744	dentin sialophospho isoform x5
GRMZM2G050641	-2.1559	5.38226	32.3507	0.00169228	0.0478598	diacylglycerol o-acyltransferase 1
GRMZM2G150179	-4.88539	3.06107	32.5256	0.00167043	0.0478593	disease resistance protein rga3
GRMZM2G059299	-4.60121	6.50865	81.5023	0.00016492	0.036472	d-mannose binding lectin domain related protein
GRMZM2G070475	-3.21712	4.49161	45.0441	0.000750953	0.0389744	dnaj homolog subfamily b member 3-like
GRMZM2G023786	-5.70422	5.05628	31.2995	0.00183213	0.0489323	dnaj-like protein
GRMZM2G098460	-4.48331	3.98321	40.2141	0.000995248	0.0417002	drought-induced protein 1
GRMZM5G877647	-2.90962	5.44304	45.5779	0.000729174	0.0386853	early flowering 4
GRMZM2G025646	-2.44178	5.34972	37.6881	0.00116751	0.0440446	early flowering 4 protein
GRMZM2G147399	-6.8143	10.1736	66.3574	0.000280943	0.036472	early nodulin 93
GRMZM2G131421	-6.13502	9.68987	68.8127	0.000255825	0.036472	early nodulin 93
GRMZM2G035557	-3.94215	6.24341	54.8054	0.000458204	0.0381197	ef hand family protein
GRMZM2G161658	-3.03448	6.46842	31.7803	0.00176628	0.0488117	epoxide hydrolase 2
GRMZM2G040481	-6.48609	5.51768	32.3239	0.00169566	0.0478598	ethylene insensitive 3-like 5 protein
GRMZM2G045720	-5.34141	4.33039	38.3945	0.00111548	0.0430121	eukaryotic peptide chain release factor subunit 1-1
GRMZM2G026147	-3.36673	6.32228	44.7565	0.000763055	0.0389963	expansin-like 3 precursor
GRMZM2G117633	-3.03185	5.48324	57.8698	0.000398962	0.0374376	f-box only protein 9
GRMZM5G867030	-3.49951	5.97454	31.6033	0.00179014	0.0488304	f-box protein at5g03100-like
GRMZM2G365677	-2.4554	4.69777	31.2303	0.00184187	0.0490596	f-box protein interaction domain containing protein
GRMZM2G038284	-3.77179	9.76679	32.3004	0.00169863	0.0478598	fiber protein fb2
GRMZM2G123355	-3.02102	5.60364	34.856	0.00141282	0.0468002	glycosyltransferase 6
GRMZM2G049159	-2.36885	6.45468	35.663	0.00133628	0.0459694	gras transcription partial
GRMZM2G303044	-3.93346	6.86351	32.6365	0.00165678	0.0478403	grx_a2 - glutaredoxin subgroup iii
GRMZM2G024718	-5.37678	6.60439	31.1464	0.00185378	0.0492436	heat shock 70 kda protein 1
GRMZM2G098696	-4.26925	4.57981	35.9549	0.00130998	0.0458662	heat shock factor protein 7
GRMZM2G360681	-4.33208	7.60432	34.6027	0.00143808	0.0469837	heat-shock protein 101
GRMZM2G139931	-2.69704	6.47048	46.4152	0.000696709	0.0385498	high-affinity potassium transporter
GRMZM2G069911	-3.47154	8.18043	30.4598	0.00195538	0.0497345	histone h1
GRMZM5G805026	-2.83273	4.22841	40.8276	0.000958703	0.0416108	homeobox dna-binding domain superfamily protein
GRMZM2G037452	-5.37752	8.03869	72.3606	0.00022465	0.036472	hypothetical protein
GRMZM6G182520	-4.27899	6.17383	67.9657	0.000264131	0.036472	hypothetical protein
GRMZM2G040102	-4.03339	5.95046	72.3958	0.000224367	0.036472	hypothetical protein
GRMZM2G026780	-4.9775	6.74507	53.9106	0.000477751	0.0381197	hypothetical protein
GRMZM2G150160	-3.33564	7.38051	50.9879	0.000550113	0.03839	hypothetical protein
GRMZM2G472266	-2.89704	5.77156	49.7829	0.000584314	0.03839	hypothetical protein
GRMZM2G094510	-4.30606	5.43843	44.9639	0.000754301	0.0389744	hypothetical protein
GRMZM2G156376	-3.96643	2.62976	38.0618	0.00113958	0.0432119	hypothetical protein
GRMZM2G050384	-6.13245	5.30474	36.3646	0.00127425	0.0455498	hypothetical protein
GRMZM2G139293	-3.25546	3.20948	34.0975	0.00149032	0.0470416	hypothetical protein
GRMZM2G105909	-2.94526	5.9549	33.188	0.00159111	0.0470937	hypothetical protein
GRMZM2G067277	-2.56826	5.26658	30.7845	0.00190641	0.0496134	hypothetical protein
GRMZM2G380765	-9.41165	2.10373	54.0402	0.00112044	0.0430121	hypothetical protein ZEAMMB73_033414
GRMZM2G141136	-3.02562	3.75252	38.8786	0.00108165	0.0429767	hypothetical protein ZEAMMB73_241281
GRMZM6G449101	-4.57609	4.78513	35.4254	0.00135821	0.0459694	hypothetical protein ZEAMMB73_289543
GRMZM2G415498	-2.13827	6.08045	30.7378	0.00191336	0.0496134	hypothetical protein ZEAMMB73_323033
GRMZM5G892467	-3.96076	2.95132	41.4824	0.000921682	0.0413462	hypothetical protein ZEAMMB73_326022
GRMZM2G446213	-2.89216	6.25604	35.2126	0.00137828	0.0462647	hypothetical protein ZEAMMB73_393258
GRMZM2G167686	-2.57526	5.26489	32.645	0.00165574	0.0478403	hypothetical protein ZEAMMB73_404375, partial
GRMZM2G468585	-5.14907	1.578	33.8381	0.00151816	0.0470416	hypothetical protein ZEAMMB73_494344
GRMZM2G083847	-4.22364	9.01091	48.1515	0.000635407	0.0385498	hypothetical protein ZEAMMB73_547714
GRMZM2G081826	-4.31694	4.18296	46.4089	0.000696946	0.0385498	hypothetical protein ZEAMMB73_555188
GRMZM2G100456	-2.50911	5.61075	33.688	0.00153459	0.0470416	hypothetical protein ZEAMMB73_621554
GRMZM2G064250	-7.01719	2.01308	30.4871	0.0019512	0.0497345	hypothetical protein ZEAMMB73_812287
GRMZM5G866121	-6.32478	2.1735	30.4675	0.00195421	0.0497345	hypothetical protein ZEAMMB73_865401
GRMZM2G104673	-3.60307	2.62581	31.4295	0.00181399	0.0488304	hypothetical protein ZEAMMB73_868511
GRMZM2G306643	-7.31654	4.98022	41.6211	0.000914095	0.0412664	hypothetical protein ZEAMMB73_952839
GRMZM2G116803	-3.43746	4.11938	49.2443	0.000600544	0.03839	hypothetical protein ZEAMMB73_976989
GRMZM2G029868	-2.62214	5.44506	38.8119	0.00108622	0.0430121	hypothetical protein ZEAMMB73_981016
GRMZM2G010783	-2.90163	6.2568	46.7115	0.000685694	0.0385498	hypoxia induced protein conserved region containing protein
GRMZM2G072894	-3.16978	8.10202	31.6662	0.0017816	0.0488304	inactive poly
GRMZM2G406830	-2.29035	6.32079	33.6891	0.00153447	0.0470416	indole-3-acetaldehyde oxidase-like isoform x2
GRMZM2G378106	-4.99737	7.8333	39.8385	0.00101857	0.0420082	indole-3-acetic acid amido synthetase
GRMZM2G092877	-3.02258	6.64028	46.7224	0.000685293	0.0385498	kid-containing protein
GRMZM2G312877	-4.4626	6.42938	59.3706	0.000373723	0.0374099	lactoylglutathione lyase
GRMZM2G028110	-3.48205	4.6686	47.1955	0.000668206	0.0385498	lactoylglutathione lyase
GRMZM2G177883	-3.58628	4.97306	33.4461	0.00156158	0.0470416	leucine-rich repeat receptor-like protein kinase family protein
GRMZM5G801091	-2.53888	4.7235	35.0073	0.00139803	0.0466626	lht1 isoform x1
GRMZM2G156238	-2.78525	5.26634	36.8076	0.00123709	0.04487	lipid binding protein
GRMZM2G380955	-2.33013	5.12434	35.8766	0.00131696	0.0458662	loc100217218 isoform x1
GRMZM2G108991	-3.70053	5.83818	37.4988	0.00118201	0.0441081	loc100280472 isoform x1
GRMZM2G354909	-3.04524	4.77079	51.4256	0.000538366	0.03839	loc100282122 isoform x1
GRMZM2G178839	-2.73291	7.99764	35.3791	0.00136255	0.045998	loc100284908 isoform x1
GRMZM2G003738	-4.26532	4.93671	76.1679	0.000196681	0.036472	long cell-linked locus protein
GRMZM2G158625	-3.99407	2.65211	32.4371	0.00168144	0.0478598	low quality protein: amino-acid permease bat1 homolog
GRMZM2G420108	-4.03368	5.67495	54.3511	0.000467989	0.0381197	low quality protein: disease resistance protein rga3
GRMZM2G468756	-3.53381	6.40085	40.5924	0.000972498	0.0416108	l-type lectin-domain containing receptor kinase -like
GRMZM2G012046	-3.51723	5.81016	53.4061	0.000489274	0.0382514	mac perforin domain containing protein
GRMZM2G078129	-3.22404	5.66732	43.1011	0.000838158	0.0401357	mate efflux family protein 9-like isoform x1
GRMZM2G303244	-3.00273	4.13508	35.7557	0.00132784	0.0459694	mechanosensitive ion channel protein 6-like
GRMZM6G901724	-3.10992	6.99277	42.2829	0.000879026	0.0405489	metallopeptidase precursor
GRMZM2G012891	-3.08994	5.94216	40.1093	0.00100168	0.0417605	mtd1 isoform x1
GRMZM2G048129	-2.62223	7.67401	33.6327	0.00154071	0.0470416	mtn19-like protein
GRMZM5G803308	-2.72855	6.91945	33.3326	0.00157447	0.0470937	myb transcription factor 1
AC204711.3_FG003	-5.91199	6.1361	132.834	4.55e-05	0.0332041	N/A
AC232238.2_FG005	-6.53045	4.88481	66.9702	0.00027437	0.036472	N/A
AC205077.3_FG003	-2.60993	4.97482	42.8457	0.000850633	0.0401661	N/A
AC149829.2_FG002	-5.07033	7.72667	31.7789	0.00176647	0.0488117	N/A
AC209835.4_FG004	-3.19736	6.06315	31.6717	0.00178086	0.0488304	N/A
AC190933.3_FG004	-4.79541	6.36294	30.5849	0.00193631	0.0496957	N/A
GRMZM2G068973	-3.15094	5.19532	33.2917	0.00157915	0.0470937	nac domain transcription factor superfamily protein
GRMZM5G886257	-3.1772	6.52447	53.646	0.000483749	0.038239	nadp-dependent malic enzyme
GRMZM5G878558	-4.55747	6.2617	83.8495	0.000153146	0.036472	nitrate reductase
GRMZM2G086587	-3.03109	7.10915	42.1437	0.00088625	0.0405875	nitrate-induced noi protein
GRMZM2G171073	-3.08206	4.93598	39.6145	0.00103283	0.0422037	nucleic acid binding protein
GRMZM2G173124	-3.19287	6.83124	30.896	0.00188999	0.0494933	nucleic acid binding protein
GRMZM2G022627	-3.7693	3.89316	30.5561	0.00194069	0.049719	nucleotide binding protein
GRMZM2G142179	-2.30645	6.12018	33.6894	0.00153444	0.0470416	pathogenesis-related genes transcriptional activator pti6-like
GRMZM2G053396	-2.89792	4.48003	42.4927	0.00086829	0.0404549	pentatricopeptide repeat-containing protein at2g22070
GRMZM5G800751	-2.42049	4.68548	33.6104	0.00154318	0.0470416	peptidase serine-type peptidase
GRMZM2G081214	-4.92602	4.91991	45.856	0.000718166	0.0386215	phi-1-like phosphate-induced protein
GRMZM2G149422	-3.45775	6.52975	30.6992	0.00191911	0.0496134	phi-1-like phosphate-induced protein
GRMZM2G176486	-3.15163	6.34606	34.3221	0.00146678	0.0470416	phosphatidylinositol 4-phosphate 5-kinase 1- partial
GRMZM2G056088	-2.81528	3.74362	30.8226	0.00190079	0.0496134	plant if-like protein
GRMZM2G133189	-2.71853	4.65955	30.7436	0.00191249	0.0496134	PREDICTED: uncharacterized protein At5g19025-like
GRMZM2G344205	-2.61042	6.64909	36.7197	0.00124434	0.0449347	PREDICTED: uncharacterized protein LOC100191642 isoform X1
GRMZM2G018462	-2.76106	5.79565	34.1742	0.00148222	0.0470416	PREDICTED: uncharacterized protein LOC100194258 isoform X1
GRMZM2G054233	-3.32811	6.93049	51.764	0.000529518	0.03839	PREDICTED: uncharacterized protein LOC100275699 isoform X1
GRMZM2G002115	-2.46158	4.52138	32.4221	0.00168331	0.0478598	PREDICTED: uncharacterized protein LOC100277036 isoform X1
GRMZM2G467370	-2.37658	5.04648	31.4245	0.00181468	0.0488304	PREDICTED: uncharacterized protein LOC100277379
GRMZM2G047995	-2.82487	5.97027	41.4657	0.000922605	0.0413462	PREDICTED: uncharacterized protein LOC100280204 isoform X1
GRMZM2G100495	-9.3997	2.09065	44.4186	0.00169011	0.0478598	PREDICTED: uncharacterized protein LOC103625740
GRMZM2G034372	-2.4828	6.10581	36.7657	0.00124054	0.0448718	PREDICTED: uncharacterized protein LOC103637791
GRMZM2G131888	-6.77517	3.12522	33.2334	0.00158586	0.0470937	PREDICTED: uncharacterized protein LOC103637922
GRMZM2G078648	-4.79101	2.97022	50.8944	0.00055267	0.03839	PREDICTED: uncharacterized protein LOC103646112
GRMZM2G054350	-2.27227	5.68726	32.0139	0.00173544	0.0483966	probable beta- -galactosyltransferase 19
GRMZM2G076343	-3.47091	4.4428	32.1245	0.00172111	0.0481532	probable l-type lectin-domain containing receptor kinase
GRMZM2G028594	-2.73122	7.16909	30.3885	0.00196637	0.0497726	probable salt tolerance-like protein at1g78600
GRMZM5G819140	-3.10838	4.54165	35.5546	0.00134622	0.0459694	proline-rich receptor-like protein kinase perk2 isoform x2
GRMZM5G820808	-3.03572	4.72402	38.3503	0.00111865	0.0430121	proline-rich receptor-like protein kinase perk2 isoform x3
GRMZM2G054224	-4.65876	4.3413	74.3363	0.000209505	0.036472	prolyl 4-hydroxylase 6
GRMZM2G040452	-3.77053	5.98179	37.8339	0.00115651	0.0436854	protein phosphatase 2c family protein
GRMZM2G003526	-4.95364	4.15548	81.6946	0.00016391	0.036472	protein sur2
GRMZM2G078320	-2.93562	3.3633	32.0167	0.00173508	0.0483966	pyridoxin biosynthesis protein er1
GRMZM2G038821	-4.75711	4.64025	50.1072	0.000574831	0.03839	pyruvate decarboxylase
GRMZM2G029486	-2.26693	4.8618	31.4633	0.00180932	0.0488304	ras-related protein rab11c
GRMZM2G110685	-5.7272	2.78199	39.2956	0.00105361	0.0426028	receptor-like protein kinase hsl1
GRMZM5G843555	-4.72362	8.24	33.3226	0.00157562	0.0470937	required to maintain repression 1
GRMZM2G300965	-4.93936	8.60243	47.8102	0.000646857	0.0385498	respiratory burst oxidase protein d variant alpha
GRMZM2G042343	-2.62024	5.85478	36.0551	0.00130112	0.045806	ribonucleoprotein like protein
GRMZM2G129150	-2.4723	5.37418	40.4817	0.000979079	0.0416592	ring finger protein 5
GRMZM2G477205	-3.28722	6.48487	34.8011	0.00141825	0.0468002	ring zinc finger domain superfamily protein
GRMZM2G096211	-2.16156	5.62672	32.8168	0.00163491	0.0475245	ring zinc finger domain superfamily protein
GRMZM2G166218	-4.14923	5.8611	42.3874	0.000873659	0.0404748	rna-binding protein 25-like isoform x1
GRMZM2G063533	-2.29706	4.43091	30.5732	0.0019381	0.0496957	serine threonine-protein kinase nak
GRMZM2G029242	-2.98816	4.10442	38.4909	0.00110863	0.0430121	serine threonine-protein kinase receptor precursor
GRMZM2G119219	-3.06336	7.70326	38.9629	0.0010759	0.0428314	stem-specific protein tsjt1
GRMZM2G020701	-5.87399	1.74742	44.8934	0.000757262	0.0389744	subtilase family protein
GRMZM2G034404	-3.57677	5.30735	55.6244	0.000441256	0.0381197	tpa: acr8
GRMZM2G169382	-5.22694	6.35526	117.43	6.31e-05	0.0332041	tpa: ap2 erebp transcription factor superfamily protein
GRMZM2G086573	-5.09671	8.03348	82.8723	0.000157904	0.036472	tpa: ap2 erebp transcription factor superfamily protein
GRMZM2G401328	-3.94403	4.15119	34.1757	0.00148207	0.0470416	tpa: cystatin
GRMZM2G170586	-2.80339	4.56963	43.6915	0.000810263	0.0399572	tpa: electron transporter
GRMZM2G178079	-2.79212	5.32046	48.8781	0.000611927	0.03839	tpa: glutathione s-transferase gstu6 isoform 1
GRMZM2G011367	-6.49931	3.2313	68.0431	0.000263357	0.036472	TPA: hypothetical protein ZEAMMB73_012793
GRMZM2G352159	-2.37175	5.32186	38.3066	0.00112178	0.0430121	TPA: hypothetical protein ZEAMMB73_084407
GRMZM2G009958	-3.04031	5.67351	38.2944	0.00112266	0.0430121	TPA: hypothetical protein ZEAMMB73_084939
GRMZM2G010447	-4.00036	5.22935	63.1986	0.000318468	0.0368747	TPA: hypothetical protein ZEAMMB73_158798
GRMZM2G360023	-2.79747	4.7176	31.6288	0.00178667	0.0488304	TPA: hypothetical protein ZEAMMB73_211564
GRMZM2G407223	-5.20973	3.79805	41.6942	0.000910128	0.0412336	TPA: hypothetical protein ZEAMMB73_259306
GRMZM2G107120	-2.47184	4.20303	33.1278	0.0015981	0.0470937	TPA: hypothetical protein ZEAMMB73_269122
GRMZM5G822098	-4.51518	7.2179	63.0196	0.000320794	0.0368747	TPA: hypothetical protein ZEAMMB73_305865
GRMZM2G156246	-2.38847	5.39202	32.9996	0.00161313	0.0473118	TPA: hypothetical protein ZEAMMB73_376301, partial
GRMZM2G075459	-5.98582	6.0157	62.1408	0.000332557	0.0368747	TPA: hypothetical protein ZEAMMB73_402098, partial
GRMZM2G049913	-2.52383	5.01196	30.3889	0.00196631	0.0497726	TPA: hypothetical protein ZEAMMB73_634354
GRMZM2G413711	-6.54082	4.38552	58.8142	0.000382818	0.0374099	TPA: hypothetical protein ZEAMMB73_721076
GRMZM2G153378	-3.33047	3.45949	32.652	0.00165488	0.0478403	TPA: hypothetical protein ZEAMMB73_795941, partial
GRMZM2G069511	-4.53096	6.57983	33.7655	0.00152608	0.0470416	tpa: mrna
GRMZM2G070849	-3.5664	4.85748	55.747	0.000438793	0.0381197	tpa: myb dna-binding domain superfamily protein
GRMZM2G085019	-6.99431	8.55683	33.5471	0.00155023	0.0470416	tpa: nadp malic enzyme3
GRMZM2G018372	-3.57703	5.00912	50.1018	0.000574988	0.03839	tpa: protein kinase superfamily protein
GRMZM2G068117	-2.76894	5.25098	39.5546	0.00103669	0.0422383	tpa: protein kinase superfamily protein
GRMZM2G105415	-3.31047	3.85617	35.4214	0.00135859	0.0459694	tpa: protein kinase superfamily protein
GRMZM2G082487	-3.15141	5.00834	32.1218	0.00172145	0.0481532	tpa: protein phosphatase 2c family protein
GRMZM2G055435	-3.1121	4.64479	49.137	0.000603849	0.03839	tpa: receptor-like kinase family protein
GRMZM2G457544	-3.55674	3.88727	49.6563	0.000588075	0.03839	tpa: ring zinc finger domain superfamily protein
GRMZM2G143644	-2.70662	5.52977	43.4362	0.000822165	0.0401113	tpa: ring zinc finger domain superfamily protein
GRMZM2G148908	-2.69235	5.14198	37.6415	0.00117105	0.0440659	tpa: ring zinc finger domain superfamily protein
GRMZM2G180195	-3.12034	5.31084	31.3941	0.00181891	0.0488304	tpa: ring zinc finger domain superfamily protein
GRMZM2G038677	-6.47909	4.94175	179.313	2.04e-05	0.0332041	tpa: -type
GRMZM2G359397	-2.76133	4.55629	44.1672	0.000788696	0.0396013	tpa: vtc2
GRMZM2G125653	-5.67569	5.02894	37.4823	0.00118329	0.0441081	tpa: wrky dna-binding domain superfamily protein
GRMZM2G339435	-3.0425	6.62929	48.4254	0.000626413	0.0384691	tpr domain protein
GRMZM2G452564	-5.233	7.34643	31.7331	0.00177259	0.0488133	tumor-related protein
GRMZM2G376085	-2.66933	4.7542	42.8365	0.000851084	0.0401661	u-box domain-containing protein 4
GRMZM2G031138	-2.47976	4.32728	33.7646	0.00152618	0.0470416	udp-glycosyltransferase 83a1-like
GRMZM2G009719	-5.37283	8.36197	75.2164	0.000203205	0.036472	universal stress protein
GRMZM5G841893	-5.31196	8.57548	59.6507	0.000369254	0.0374099	unknown
GRMZM2G176506	-2.81482	5.21955	48.1149	0.000636619	0.0385498	unknown
GRMZM5G844243	-2.91259	4.26894	35.4761	0.00135349	0.0459694	unknown
GRMZM5G815358	-2.60514	4.29111	35.2814	0.00137174	0.0460978	unknown
GRMZM5G821139	-2.61791	5.86937	34.2049	0.001479	0.0470416	unknown
GRMZM2G051806	-2.92631	8.15152	32.5556	0.00166672	0.0478403	unknown
GRMZM2G132251	-2.12182	5.86125	32.544	0.00166815	0.0478403	unknown
GRMZM2G013448	-3.1767	8.42981	31.3277	0.00182817	0.0489149	unknown
GRMZM2G104620	-3.37834	3.83816	31.1805	0.00184893	0.0491589	unknown
GRMZM2G129674	-6.10625	6.73946	126.574	5.17e-05	0.0332041	unnamed protein product
GRMZM2G108133	-5.7881	6.2841	69.5787	0.000248617	0.036472	unnamed protein product
GRMZM2G025062	-5.50632	7.94887	68.3934	0.000259892	0.036472	unnamed protein product
GRMZM2G057451	-2.72224	6.24136	40.581	0.000973168	0.0416108	unnamed protein product
GRMZM5G826767	-6.49425	3.98483	45.0665	0.000750022	0.0389744	vamp protein sec22
GRMZM2G180262	-5.29924	4.28911	49.5478	0.000591324	0.03839	vq motif family protein
GRMZM2G113726	-3.49981	7.00232	59.1779	0.000376839	0.0374099	wd repeat-containing protein
GRMZM2G127404	-3.57932	8.19828	47.3109	0.000664125	0.0385498	wiskott-aldrich syndrome protein homolog
GRMZM2G171096	-5.38201	5.45927	73.8441	0.000213144	0.036472	wound induced protein
GRMZM2G139815	-3.58506	4.84119	44.0527	0.000793817	0.0396013	wrky74 - superfamily of tfs having wrky and zinc finger domains
GRMZM2G447795	-4.4875	7.78002	33.5371	0.00155136	0.0470416	xylanase inhibitor protein 1 precursor

## Sheet: Table S5
Table S5. List of up-regulated DEGs commonly detected between NS and DS
Gene name	logFC	logCPM	F	PValue	FDR	annotation
GRMZM2G077789	8.73109	1.52794	28.8178	0.0013098	0.0498214	myb dna-binding domain superfamily protein
GRMZM2G005619	5.85725	1.79487	24.7361	0.00130318	0.0496613	cyclin type b-like
GRMZM2G428987	6.01534	2.4735	24.7991	0.00129335	0.0495411	esterase pir7b
GRMZM2G018082	4.27768	3.22766	24.8789	0.00128105	0.0492608	oxidoreductase
GRMZM5G872499	6.40291	2.30739	25.0636	0.00125312	0.0484376	phosphate transporter pho1-2-like isoform x1
GRMZM2G076593	9.91313	2.66357	29.3917	0.00124107	0.0483811	amino acid permease 3-like
GRMZM2G316787	9.27205	2.0247	29.3713	0.00124344	0.0483811	anthocyanin 5-aromatic acyltransferase
GRMZM2G114751	8.71547	1.50885	29.3789	0.00124255	0.0483811	integral membrane protein duf6 containing protein
GRMZM2G461791	4.70673	3.28261	25.0949	0.00124847	0.0483811	non-imprinted in prader-willi angelman syndrome region protein 1
GRMZM5G819523	5.41929	3.01259	25.3268	0.00121466	0.0481486	electron transporter thiol-disulfide exchange intermediate
GRMZM2G030850	5.06563	3.28161	25.2956	0.00121914	0.0481486	glucan endo- -beta-glucosidase 7 precursor
GRMZM2G016677	8.86428	5.25753	25.293	0.00121951	0.0481486	oxygen-evolving enhancer protein chloroplastic
GRMZM2G389173	2.86954	5.88839	25.3094	0.00121714	0.0481486	protein disulfide isomerase
GRMZM2G320023	6.78711	1.86809	25.5271	0.00118637	0.0479395	disease resistance response protein 206
GRMZM2G178199	5.21336	3.58243	25.3852	0.00120632	0.0479395	disease resistance response protein 206
GRMZM5G826838	4.24326	6.16583	25.5752	0.00117971	0.0479395	glutamate decarboxylase
GRMZM2G178880	4.08535	3.14645	25.5069	0.00118919	0.0479395	probable mannan synthase 4 isoform x1
GRMZM2G053779	6.76201	2.65769	25.6299	0.00117218	0.0479395	tpa: blue copper protein isoform 1
GRMZM2G038636	2.83125	6.67918	25.5007	0.00119005	0.0479395	tpa: cysteine protease2
GRMZM2G156365	4.7789	4.50505	25.4529	0.00119675	0.0479395	tpa: pectinacetylesterase
GRMZM2G378604	4.90868	2.52558	25.721	0.00115979	0.0478186	peptide transporter ptr2-b
GRMZM2G152016	8.45328	3.47852	25.744	0.00115668	0.0478186	protein enabled homolog
GRMZM2G386245	9.41029	2.1777	30.2445	0.00114741	0.0476373	palmitoyltransferase zdhhc9
GRMZM2G125918	8.97315	1.75827	30.2295	0.00114897	0.0476373	tpa: thaumatin domain family protein
GRMZM2G125441	8.43827	4.31512	25.9335	0.00113152	0.0472437	meiosis 5
GRMZM2G446170	5.04375	3.29725	25.9882	0.00112439	0.0471448	BURP10
GRMZM2G037156	5.53512	2.00777	25.9907	0.00112406	0.0471448	hypothetical protein ZEAMMB73_070046, partial
GRMZM2G335111	6.29082	2.20063	26.0461	0.00111689	0.0471243	glucan endo- -beta- acidic isoform precursor
GRMZM2G034206	3.27845	4.44718	26.041	0.00111755	0.0471243	lgc1 precursor
GRMZM2G096458	4.24228	4.77501	26.1336	0.00110568	0.0469665	chromatin assembly factor 1 subunit fsm-like
GRMZM2G165133	9.41929	2.18613	30.6637	0.00110474	0.0469665	flavoprotein wrba
GRMZM2G324390	4.23488	3.99351	26.1327	0.0011058	0.0469665	golgin subfamily a member 4-like
GRMZM2G160231	5.09595	5.17909	26.1009	0.00110986	0.0469665	PREDICTED: hypothetical protein isoform X1
GRMZM2G025992	2.78723	6.40499	26.1299	0.00110615	0.0469665	superoxide dismutase
GRMZM2G129954	4.44944	4.92715	26.2495	0.00109107	0.0466037	response regulator 6
GRMZM2G120440	7.84264	2.88038	26.2876	0.00108631	0.0464671	high mobility group nucleosome-binding domain-containing protein 5-like isoform x2
GRMZM2G131205	3.08341	5.02446	26.2884	0.00108621	0.0464671	tpa: cinnamoyl reductase
GRMZM2G410338	8.84139	1.62496	30.9241	0.00107928	0.046434	cortical cell-delineating protein precursor
GRMZM2G015419	9.26805	9.25043	26.3504	0.00107854	0.046434	lipoxygenase
GRMZM2G002830	3.56873	5.02608	26.3759	0.0010754	0.046434	ubiquitin-conjugating enzyme x
GRMZM2G073826	4.58165	3.07179	26.4275	0.00106909	0.0464004	myb dna-binding domain superfamily protein
GRMZM2G322618	3.01125	4.6799	26.4016	0.00107225	0.0464004	tpa: gpi-anchored protein at5g19240
GRMZM2G051949	7.21101	4.93321	26.4125	0.00107092	0.0464004	vegetative storage protein pni288
GRMZM2G464011	7.4519	4.55048	26.5301	0.00105667	0.0461297	transcriptional regulatory protein algp
GRMZM2G059887	3.25974	4.83613	26.6355	0.00104411	0.0460462	agp16 precursor
GRMZM2G091534	8.24241	3.27135	26.5599	0.0010531	0.0460462	cortical cell-delineating protein precursor
GRMZM2G172945	4.08388	3.47272	26.5591	0.0010532	0.0460462	leucine-rich repeat extensin-like protein 3
GRMZM2G085747	3.04115	6.14463	26.6301	0.00104475	0.0460462	malic enzyme
GRMZM2G024482	2.82734	4.93424	26.7331	0.00103264	0.0459856	beta-hydroxyacyl-acp dehydratase
GRMZM2G028369	3.13562	4.66006	26.8436	0.00101985	0.0459856	chorismate mutase
GRMZM2G098828	4.0985	4.12953	26.8364	0.00102068	0.0459856	mitogen-activated protein kinase kinase kinase npk1-like
GRMZM6G778611	6.80567	2.68741	26.7437	0.00103141	0.0459856	patellin family protein
GRMZM2G118345	5.70912	2.17051	26.8116	0.00102354	0.0459856	phenylalanine ammonia-lyase
GRMZM2G083016	3.89361	5.41883	26.6884	0.00103787	0.0459856	phosphoglycerate kinase
GRMZM2G054123	4.03888	9.27866	26.7066	0.00103574	0.0459856	s-adenosylmethionine synthetase 1 isoform x1
GRMZM2G119689	7.29772	2.3416	26.8294	0.00102148	0.0459856	tpa: miniature seed1
GRMZM2G336783	9.05238	1.83281	31.4928	0.00102628	0.0459856	zip-like protein 1
GRMZM2G169152	6.87298	1.95737	26.9096	0.00101231	0.04595	N/A
GRMZM2G419806	4.13079	5.60164	26.9324	0.00100972	0.0459324	oil yellow1
GRMZM2G078472	5.48458	4.47057	27.0368	0.00099797	0.0457184	asparagine synthetase
GRMZM2G352627	6.92251	2.83276	27.1447	0.000986006	0.0454984	small heat shock-like protein
GRMZM2G077227	4.09704	3.91211	27.2131	0.000978517	0.045334	calmodulin binding protein
GRMZM2G176270	5.98371	2.79007	27.2326	0.000976396	0.045334	probable protein s-acyltransferase 19
GRMZM2G427054	6.59514	3.38543	27.2098	0.000978883	0.045334	tpa: protein kinase superfamily protein
GRMZM2G097841	4.29985	3.00881	27.2977	0.000969357	0.0452458	leucoanthocyanidin reductase
GRMZM2G061702	5.35304	3.90653	27.326	0.000966319	0.045175	TPA: hypothetical protein ZEAMMB73_944851
GRMZM2G099088	5.57345	3.14639	27.3718	0.000961421	0.0451542	probable mannan synthase 9
AC226235.2_FG003	5.02695	2.65168	27.4466	0.000953488	0.0450004	N/A
GRMZM2G135498	2.92577	5.39795	27.5431	0.000943385	0.0448796	3-oxoacyl-synthase i
GRMZM2G117030	8.95408	1.73073	32.4082	0.000947904	0.0448796	alpha-l-fucosidase 2 precursor
GRMZM2G018692	8.9374	1.71661	32.4265	0.000946415	0.0448796	beta- insoluble isoenzyme 6-like
GRMZM2G015361	5.11671	5.3771	27.5682	0.000940776	0.044828	hypothetical protein ZEAMMB73_444016, partial
GRMZM2G060811	4.46558	3.68563	27.6117	0.000936285	0.0447615	hypothetical protein
GRMZM2G059306	4.80573	3.72277	27.5963	0.000937871	0.0447615	serine threonine-protein kinase nek4-like
GRMZM2G094978	5.14201	4.77898	27.728	0.000924393	0.0444757	protein cbby
GRMZM2G109480	6.88576	3.30796	27.7999	0.000917138	0.0441983	abivp1 transcription partial
GRMZM2G125893	3.00048	5.94746	27.813	0.000915825	0.0441983	nucleoside diphosphate kinase family protein
GRMZM2G137440	7.11815	5.51655	27.9138	0.000905795	0.0439065	retrotransposon protein
GRMZM2G168447	9.12842	1.90429	32.9837	0.000902601	0.0438537	pathogenesis-related maize seed protein
GRMZM2G086766	7.00384	2.07375	28.056	0.00089189	0.0434756	PREDICTED: uncharacterized protein LOC100383504 isoform X1
GRMZM2G172043	4.22087	7.28617	28.1465	0.000883173	0.0433304	lysosomal beta glucosidase-like isoform x2
GRMZM2G091588	3.90396	4.17619	28.149	0.000882932	0.0433304	tpa: cytochrome p450 superfamily protein
GRMZM2G164814	9.04094	1.81847	33.4004	0.000871552	0.0429782	amino acid carrier
GRMZM2G703077	12.1716	4.8837	33.5495	0.000860778	0.0425884	deoxyhypusine synthase
GRMZM2G073829	9.17961	1.95279	33.8074	0.000842562	0.0421739	10-deacetylbaccatin iii 10-o-acetyltransferase-like
GRMZM2G162233	8.14373	4.53746	28.6111	0.000840099	0.0421739	hypothetical protein ZEAMMB73_467288
GRMZM5G821637	4.47113	5.24343	28.6329	0.00083814	0.0421739	pentatricopeptide repeat-containing protein at4g02750
GRMZM2G126972	9.11194	1.88724	33.7387	0.000847364	0.0421739	small heat shock-like protein
GRMZM2G409312	6.99258	2.06086	28.6595	0.000835763	0.0421739	tpa: 3-ketoacyl- synthase
GRMZM2G019806	5.18434	3.26527	28.6991	0.000832237	0.04216	symbiotic ammonium transporter
GRMZM2G429714	5.83684	6.1123	28.764	0.000826503	0.042013	probable leucine-rich repeat receptor-like protein kinase at5g49770
GRMZM2G179703	3.06183	6.24261	28.8283	0.000820876	0.0419083	dna-directed rna polymerase ii subunit 1
GRMZM2G115499	7.58852	3.46877	28.8197	0.00082162	0.0419083	hypothetical protein ZEAMMB73_388688
GRMZM2G168439	6.18969	2.10765	28.9097	0.000813816	0.0416613	aquaporin tip1-2
GRMZM2G106928	3.23677	5.64239	28.976	0.000808122	0.041577	superoxide dismutase
GRMZM2G111998	4.72252	5.53729	29.0042	0.000805708	0.0415574	o-glycosyl hydrolase superfamily protein
GRMZM2G365319	9.13898	1.90422	34.4276	0.000800762	0.0414955	protein kinase superfamily protein
GRMZM2G063756	4.55398	9.24127	29.2142	0.000788071	0.0409714	cytochrome p450 cyp71c3v2
GRMZM2G009465	9.50023	6.81014	29.3102	0.000780173	0.0409216	proline-rich protein
GRMZM2G162305	5.18531	3.53245	29.3047	0.00078062	0.0409216	transcription initiation factor tfiid subunit 4-like
GRMZM2G000825	5.17853	3.41537	29.2792	0.000782708	0.0409216	unknown
GRMZM2G327266	7.31787	3.21652	29.3636	0.000775818	0.0409075	beta-expansin 4 precursor
GRMZM2G148281	4.44585	4.65158	29.4471	0.000769079	0.0406968	12-oxo-phytodienoic acid reductase
GRMZM2G159431	5.335	4.33008	29.497	0.000765086	0.0406303	homeobox protein hd1
GRMZM2G079908	3.71371	7.44153	29.5238	0.000762947	0.0406116	acyl- -binding protein
GRMZM2G128333	3.60442	4.36152	29.6104	0.000756101	0.0404425	aspartic proteinase nepenthesin-2-like
GRMZM2G080168	5.1265	2.72925	29.641	0.000753706	0.0403872	hlh dna-binding domain superfamily protein
GRMZM2G136970	11.0748	3.7988	35.2295	0.00075064	0.0403045	hypothetical protein
GRMZM2G180889	5.20605	2.81534	29.7851	0.000742526	0.0400047	tpa: alpha-l-arabinofuranosidase family protein
GRMZM2G090245	8.01476	5.08501	29.8346	0.000738737	0.039873	auxin-binding protein abp20 precursor
GRMZM2G140614	3.04764	5.7758	29.8982	0.000733906	0.0397384	glucose-6-phosphate isomerase
GRMZM2G005715	9.18893	1.95238	35.4959	0.000734905	0.0397384	unknown
GRMZM2G134149	3.27436	4.45997	29.9854	0.000727342	0.0395456	pyrimidine-specific ribonucleoside hydrolase riha
GRMZM2G085967	4.58143	8.12837	30.1226	0.000717167	0.0392077	peroxidase 39 precursor
GRMZM2G355906	9.60554	2.36317	35.8929	0.000712242	0.0390825	glutamate decarboxylase
GRMZM5G898668	4.2281	3.95406	30.2174	0.000710246	0.0390825	secondary cell wall glycosyltransferase family 47
GRMZM2G089517	10.0143	2.74344	35.959	0.000708552	0.0390825	unknown
GRMZM2G033785	5.48562	3.55407	30.3863	0.000698112	0.0388031	kinesin-related protein 11-like
GRMZM2G353444	9.94705	6.7042	30.3512	0.000700615	0.0388031	TPA: hypothetical protein ZEAMMB73_566262
GRMZM2G050270	3.41435	4.96066	30.4954	0.000690419	0.0387222	3-n-debenzoyl-2-deoxytaxol n-benzoyltransferase
GRMZM2G139193	5.78994	3.15403	30.438	0.000694456	0.0387222	early nodulin-like protein 3 precursor
GRMZM2G082335	9.30627	2.07276	36.3138	0.000689195	0.0387222	glycine-rich cell wall structural protein 1-like
GRMZM2G429035	5.79826	2.63205	30.4823	0.000691333	0.0387222	hypothetical protein
GRMZM2G004694	5.32054	6.35535	30.4268	0.000695241	0.0387222	polyol transporter 5-like
GRMZM2G313316	9.83273	2.58328	36.4762	0.000680566	0.0384824	extensin-like isoform x2
GRMZM2G372074	3.81908	5.96368	30.7419	0.00067342	0.038224	kda proline-rich protein
GRMZM2G057963	9.6425	2.3986	36.6697	0.000670468	0.0381293	nudix hydrolase 13
GRMZM2G166639	8.12524	3.98983	30.8438	0.000666548	0.0380493	acc oxidase
GRMZM5G882527	7.43715	3.30202	30.8279	0.000667617	0.0380493	tpa: hlh dna-binding domain superfamily protein
GRMZM2G047310	3.30072	6.45957	30.922	0.000661336	0.0379737	TPA: hypothetical protein ZEAMMB73_503572
GRMZM2G044132	9.19719	6.51882	30.9744	0.00065787	0.0378479	bundle sheath cell specific protein 1
GRMZM2G130333	9.54941	2.3081	37.0907	0.000649164	0.0375723	aspartic proteinase oryzasin-1 precursor
GRMZM2G423129	3.86052	3.93599	31.0669	0.000651813	0.0375723	ef-hand ca2+-binding protein ccd1
GRMZM2G112210	5.89019	4.19704	31.0743	0.000651332	0.0375723	tpa: dirigent isoform 1
GRMZM2G079782	4.93191	4.33948	31.0736	0.000651378	0.0375723	unknown
GRMZM2G447657	5.94487	2.39233	31.4007	0.000630525	0.036846	loc100281575 isoform x1
GRMZM2G013671	7.2705	2.32869	31.4243	0.000629054	0.0368325	beta-expansin 1a precursor
GRMZM2G432926	7.27789	2.33584	31.4838	0.000625368	0.0366891	plasma membrane integral protein 2-2
GRMZM2G160862	7.71403	2.76004	31.5367	0.00062211	0.0365702	flagellar attachment zone protein 1
GRMZM2G047813	3.86486	7.73408	31.6022	0.0006181	0.0364066	histone h2a
GRMZM2G094304	6.70383	6.04715	31.6432	0.000615614	0.0363322	PREDICTED: uncharacterized protein LOC100501517 isoform X1
GRMZM2G062718	6.85954	2.74775	32.4555	0.0005688	0.0361669	3-ketoacyl- synthase
GRMZM2G093900	5.34536	4.74222	31.7379	0.000609913	0.0361669	aminotransferase class iii superfamily protein
GRMZM2G174732	9.34155	2.10409	38.4835	0.000584692	0.0361669	amp-dependent synthetase and ligase superfamily protein
GRMZM2G001241	5.7612	4.28896	32.5652	0.000562827	0.0361669	anther-specific proline-rich protein apg
GRMZM2G063909	5.32184	6.68968	32.0041	0.000594233	0.0361669	citrate synthase family protein isoform 1
GRMZM2G052740	5.29028	3.85947	32.4408	0.000569608	0.0361669	eh-domain-containing protein 1
GRMZM2G083117	9.60957	2.36598	37.926	0.000609449	0.0361669	enhancer of zeste-like 1
GRMZM2G085509	9.33286	2.09568	38.377	0.000589316	0.0361669	ergosterol biosynthetic protein 28-like
GRMZM2G421463	4.62459	3.5556	32.2015	0.000582941	0.0361669	erwinia induced protein 1
GRMZM5G898880	3.49759	4.76005	31.8816	0.000601382	0.0361669	gibberellin receptor gid1l2
GRMZM6G423719	10.4176	3.13865	38.3428	0.000590814	0.0361669	hypothetical protein
GRMZM2G339866	9.47031	2.22991	38.8645	0.000568524	0.0361669	hypothetical protein
GRMZM2G366142	7.21329	2.28171	31.7098	0.000611593	0.0361669	hypothetical protein
GRMZM2G066041	4.57591	3.52208	31.7544	0.000608926	0.0361669	metacaspase type ii
AC204007.3_FG008	7.95996	2.98473	32.25	0.000580204	0.0361669	N/A
GRMZM5G804575	4.24641	5.10031	32.4067	0.000571483	0.0361669	nodulin-like protein 5ng4 isoform x1
GRMZM2G401511	6.8673	3.267	31.8936	0.000600676	0.0361669	plant-specific domain tigr01627 family protein
GRMZM2G028010	9.31776	2.08031	38.4368	0.000586714	0.0361669	probable fad synthase
GRMZM2G181231	4.5199	3.302	31.8323	0.000604291	0.0361669	protein kinase domain containing protein
GRMZM2G143253	10.5339	3.25292	38.3184	0.000591883	0.0361669	rac gtpase activating protein
GRMZM2G127230	6.02113	4.35331	31.7242	0.00061073	0.0361669	signal recognition particle 54 kda chloroplastic isoform x1
GRMZM2G045171	9.4681	2.2284	38.1337	0.000600067	0.0361669	sucrose synthase family protein
GRMZM2G006765	4.59541	5.8123	31.9519	0.000597268	0.0361669	tpa: actin family partial
GRMZM2G302171	5.07583	3.72581	32.0695	0.000590463	0.0361669	TPA: hypothetical protein ZEAMMB73_090961
GRMZM2G132371	4.55071	4.34008	31.8215	0.000604929	0.0361669	tpa: kinesin heavy chain
GRMZM2G438386	3.95503	5.00619	32.0207	0.000593272	0.0361669	tpa: peptide-binding protein 1
GRMZM2G169704	9.53026	2.28858	38.4865	0.00058456	0.0361669	type alpha 5
GRMZM2G159008	6.801	4.35616	31.8208	0.000604971	0.0361669	type i inositol -trisphosphate 5-phosphatase 1-like isoform x1
GRMZM5G806182	8.9517	6.48578	32.4986	0.000566445	0.0361669	unknown
GRMZM2G028413	4.6318	3.31067	32.4063	0.000571506	0.0361669	unknown
GRMZM2G478414	3.24224	5.10199	31.7681	0.000608105	0.0361669	unnamed protein product
GRMZM2G086882	3.15019	6.08754	31.8852	0.000601173	0.0361669	unnamed protein product
GRMZM2G043453	5.76046	4.9366	32.6298	0.000559351	0.0360976	magnesium-chelatase subunit chloroplastic
GRMZM5G864335	4.40444	6.16309	32.7143	0.00055484	0.0359085	2-cys peroxiredoxin bas1
GRMZM2G112149	3.76842	7.95839	32.7074	0.000555207	0.0359085	5-methyltetrahydropteroyltriglutamate--homocysteine methyltransferase 1
GRMZM2G042107	4.89033	3	32.825	0.000549002	0.0359085	ankyrin repeat-containing protein at5g02620-like
GRMZM2G177001	3.47569	4.70654	32.7125	0.000554937	0.0359085	cugbp elav-like family member 5
GRMZM2G048458	7.14478	3.02611	32.7419	0.000553379	0.0359085	gdsl esterase lipase at1g71691-like isoform x2
GRMZM2G072808	10.1995	2.93973	39.1891	0.000555211	0.0359085	tpa: laccase family protein
GRMZM2G060507	9.3111	4.32739	32.9046	0.000544851	0.0357842	homeobox protein hd1
GRMZM2G110195	5.55701	2.93685	32.9717	0.000541381	0.0357203	amino acid carrier
GRMZM2G089836	7.33249	7.64212	33.0488	0.000537432	0.0357203	beta-fructofuranosidase 1 precursor
GRMZM2G336694	7.37747	2.43617	32.9521	0.000542392	0.0357203	hypothetical protein ZEAMMB73_990250
GRMZM2G171781	4.7515	4.25613	32.9466	0.000542675	0.0357203	myb transcription partial
GRMZM2G124409	4.88599	3.24301	32.9834	0.000540782	0.0357203	transcriptional regulatory protein algp
GRMZM2G029314	7.01423	3.43543	32.9756	0.000541183	0.0357203	unknown
GRMZM2G163015	9.4968	2.25474	39.9219	0.000526615	0.0352891	tpa: acc synthase
GRMZM2G021706	6.18033	2.62722	33.2848	0.000525566	0.0352891	unknown
GRMZM2G064096	8.71972	5.48292	33.461	0.000516919	0.034968	auxin-binding protein abp20 precursor
GRMZM2G066274	5.82216	4.25125	33.5737	0.000511483	0.034968	leucine-rich repeat receptor-like protein kinase family protein
GRMZM2G015049	5.46757	2.60418	33.5344	0.00051337	0.034968	unnamed protein product
GRMZM2G033074	7.26477	3.16275	33.5238	0.000513884	0.034968	upf0481 protein at3g02645
GRMZM2G177928	3.19909	5.01143	33.6931	0.000505804	0.0347576	strictosidine synthase precursor
GRMZM2G097884	5.24099	5.82587	33.7104	0.000504987	0.0347576	unknown
GRMZM2G021624	4.9311	4.21244	33.8609	0.000497957	0.0343776	tpa: duf26-domain receptor-like protein kinase family protein
GRMZM2G381576	6.58638	4.14542	33.931	0.000494725	0.0342916	cell division protein aaa atpase family
GRMZM2G159953	10.3784	3.10065	40.8992	0.000491402	0.0342916	lectin-domain receptor-like protein kinase family protein
GRMZM2G115812	3.43001	6.0374	33.9129	0.000495557	0.0342916	TPA: hypothetical protein ZEAMMB73_972341
GRMZM2G039988	7.73533	2.79138	34.2083	0.000482194	0.0338402	TPA: hypothetical protein ZEAMMB73_737187
GRMZM2G097802	4.66212	4.52653	34.2949	0.000478367	0.033759	amino acid permease
GRMZM2G342515	7.1575	7.28605	34.3357	0.000476573	0.033759	histone h2b
GRMZM2G012904	4.65161	5.5245	34.2859	0.000478762	0.033759	unknown
GRMZM2G007188	4.82674	3.50221	34.8641	0.000454124	0.0337319	adp-ribosylation factor-like protein 8a
GRMZM2G443985	3.3454	5.08989	34.5567	0.000467017	0.0337319	atp-dependent 6-phosphofructokinase 7-like
GRMZM2G033952	5.43856	3.22799	34.6778	0.000461884	0.0337319	caffeoyl- o-methyltransferase 1
GRMZM2G043300	9.88956	2.63653	41.8523	0.00045997	0.0337319	chemocyanin precursor
GRMZM2G112792	10.662	3.39208	41.8998	0.000458471	0.0337319	fad binding domain containing protein
GRMZM5G822100	5.51688	3.10428	34.8183	0.000456016	0.0337319	flavonoid 3-monooxygenase
GRMZM2G421279	4.50758	6.90342	34.4677	0.000470836	0.0337319	histone h4
GRMZM2G078210	7.50569	3.37955	34.5767	0.000466165	0.0337319	hypothetical protein
GRMZM2G325783	7.23655	4.03603	34.4624	0.000471066	0.0337319	protein tpx2-like isoform x1
GRMZM2G073079	8.04022	7.30564	34.6925	0.000461265	0.0337319	retrotransposon protein ty1-copia subclass
GRMZM2G029641	7.1878	3.06678	34.8611	0.000454249	0.0337319	serine carboxypeptidase 1 precursor
GRMZM2G075594	7.60008	3.47231	34.5588	0.000466928	0.0337319	tpa: major facilitator superfamily antiporter
AC208110.2_FG006	5.78373	4.21065	35.031	0.000447314	0.0336176	N/A
GRMZM2G173718	10.004	2.74799	42.3221	0.00044544	0.0336095	lectin-like protein
GRMZM2G060659	4.48682	5.08409	35.1111	0.000444091	0.0336095	sucrose synthase family protein
GRMZM2G326328	4.9962	4.72056	35.1625	0.000442038	0.0335609	condensin-2 complex subunit d3
GRMZM2G010834	3.61846	4.35184	35.1921	0.000440862	0.0335575	unnamed protein product
GRMZM2G336879	5.17073	3.51103	35.3932	0.00043297	0.0332123	tpa: carboxylic ester hydrolase
GRMZM2G119705	9.1168	6.17915	35.5229	0.000427977	0.0329143	ribosome-inactivating protein
GRMZM2G142777	4.89782	4.15891	35.562	0.000426486	0.0328848	phosphoglycerate mutase gpmb
GRMZM2G180870	4.58686	5.25537	35.747	0.000419519	0.0324319	TPA: hypothetical protein ZEAMMB73_931639
GRMZM2G177934	9.71822	2.46846	43.3558	0.000415521	0.0322067	chemocyanin precursor
GRMZM2G030583	9.58648	2.33593	43.4239	0.000413643	0.0322067	monoterpene synthase
GRMZM5G843434	9.57572	2.32636	43.3908	0.000414553	0.0322067	PREDICTED: uncharacterized protein LOC100275670
GRMZM2G461159	4.38116	5.96283	35.8923	0.000414149	0.0322067	s-adenosylmethionine decarboxylase proenzyme
GRMZM2G001661	8.01324	3.06162	36.1719	0.000404057	0.0317324	wiscott-aldrich c-terminal
GRMZM2G152555	7.4334	3.32033	36.4107	0.000395681	0.0313874	oligopeptide transporter 9
GRMZM2G050177	4.7553	3.34198	36.3914	0.000396352	0.0313874	tpa: alkaline alpha-galactosidase
GRMZM2G017081	5.07246	3.99239	36.5892	0.000389566	0.0313733	cyclin-a2 isoform x1
GRMZM2G460396	4.2259	4.66954	36.5772	0.000389974	0.0313733	low quality protein: myosin-12
GRMZM2G073814	3.67483	6.98644	36.6578	0.000387248	0.0313238	loc100280688 isoform x2
GRMZM5G814718	9.84137	2.57906	44.4556	0.000386506	0.0313238	tpa: laccase family protein
GRMZM2G022253	7.11887	4.47684	36.8321	0.000381435	0.03126	exopolygalacturonase precursor
GRMZM2G114356	8.52031	6.23593	36.8706	0.000380165	0.03126	proline-rich protein
GRMZM2G054115	4.64714	4.81312	36.9077	0.000378945	0.03126	tpa: alliin lyase
GRMZM2G124335	3.65716	5.74275	36.851	0.000380809	0.03126	tpa: low quality protein: 3-oxoacyl-synthase i
GRMZM2G141632	9.67153	2.42096	44.8195	0.00037749	0.03126	tpa: proline-rich family protein
GRMZM2G177947	4.34565	3.65027	36.8744	0.000380041	0.03126	tpa: pyruvate kinase
GRMZM2G176495	5.57457	4.30849	37.1521	0.000371046	0.0312186	calcium-dependent lipid-binding ( domain) family protein
GRMZM2G141026	5.35506	4.54181	37.1604	0.00037078	0.0312186	o-methyltransferase zrp4
GRMZM2G077546	5.45861	4.11344	37.1465	0.000371225	0.0312186	solute carrier family facilitated glucose transporter member 8
GRMZM2G003426	7.56768	2.613	37.2163	0.000369003	0.0312186	u-box domain-containing protein 33-like
GRMZM2G112968	5.03767	5.45904	37.3412	0.000365074	0.0310533	nuclease pa3
GRMZM2G063896	4.18167	6.79765	37.426	0.000362437	0.0310017	histone h4
GRMZM2G015976	7.58839	2.64479	37.3942	0.000363423	0.0310017	mtn3-like protein
GRMZM2G342509	5.54656	3.47301	37.4865	0.000360569	0.0309368	protein binding protein
GRMZM2G137352	6.86717	2.76928	37.4862	0.000360579	0.0309368	tpa: remorin
GRMZM2G083812	6.10303	4.72369	37.5937	0.00035729	0.0308328	heparanase-like protein 3 precursor
GRMZM2G060253	5.09085	5.29214	37.6496	0.000355596	0.0307959	hmg transcription partial
GRMZM2G150450	7.4277	3.81581	37.6421	0.000355824	0.0307959	metal ion binding protein
GRMZM2G176047	7.72537	2.77205	37.7523	0.000352508	0.0307781	low quality protein: kinesin-2-like
GRMZM2G359974	10.8724	3.59851	45.9388	0.000351431	0.0307746	10-deacetylbaccatin iii 10-o-acetyltransferase-like
GRMZM2G026855	5.23129	3.90564	37.8516	0.000349556	0.030701	tpa: alcohol dehydrogenase superfamily protein
GRMZM2G173669	8.13629	3.17016	37.9304	0.000347236	0.0305878	MTN3
GRMZM2G134747	3.73863	4.39126	38.0614	0.000343418	0.030432	cyanate hydratase
GRMZM2G050159	10.9689	3.69348	46.3911	0.000341567	0.030432	membrane protein
GRMZM2G078959	10.074	2.80487	46.3271	0.00034294	0.030432	TPA: hypothetical protein ZEAMMB73_650091
GRMZM2G106748	7.41523	3.28898	38.1778	0.000340073	0.030432	tpa: lipoxygenase
GRMZM2G106980	4.20184	8.49076	38.1336	0.000341341	0.030432	uncharacterized loc100279974 precursor
GRMZM2G010372	5.70001	2.82825	38.0891	0.00034262	0.030432	unknown
GRMZM2G045057	6.10936	3.46159	38.4206	0.000333227	0.0303725	auxin transporter-like protein 3
GRMZM2G451254	4.41783	7.07768	38.3986	0.000333839	0.0303725	histone h3
GRMZM2G476848	10.194	2.92167	46.7289	0.000334434	0.0303725	pollen-specific arabinogalacta protein ban102
GRMZM2G067298	5.35543	4.28144	38.3728	0.000334562	0.0303725	protein-methionine sulfoxide oxidase mical3a-like
GRMZM2G451187	7.87235	2.91136	38.5684	0.000329145	0.0303502	monoterpene synthase
GRMZM2G161097	6.00362	3.12325	38.5662	0.000329204	0.0303502	rhicadhesin receptor precursor
GRMZM2G122618	11.0057	3.72964	47.1942	0.000324928	0.0302377	integral membrane protein like protein
GRMZM2G041463	4.72776	4.41911	38.9437	0.000319058	0.0300164	cbl-interacting serine threonine-protein kinase 15
GRMZM2G344163	7.3349	3.72535	38.85	0.000321539	0.0300164	chloride channel g isoform x1
GRMZM2G096680	5.51512	8.42951	38.8672	0.000321081	0.0300164	subtilisin-chymotrypsin inhibitor ci-1b
GRMZM2G002147	5.80329	3.87064	39.0623	0.000315952	0.0299556	heat repeat family protein
GRMZM2G045781	4.1046	4.42755	39.1787	0.000312941	0.0299556	permease i
GRMZM2G060369	5.53614	3.76085	39.1412	0.000313908	0.0299556	s-adenosylmethionine decarboxylase proenzyme
AC226227.2_FG005	6.56379	2.99602	39.3484	0.000308617	0.0296492	N/A
GRMZM2G030169	4.84979	4.53798	39.5845	0.000302724	0.0291775	actin family protein isoform 1
GRMZM2G122172	7.65115	4.44436	39.6043	0.000302236	0.0291775	aldehyde dehydrogenase family 2 member c4-like
GRMZM2G087901	8.30687	3.33706	39.631	0.00030158	0.0291775	sucrose transporter 1
GRMZM2G036448	5.52116	5.46481	39.7162	0.0002995	0.0291506	amino acid-polyamine transporter
GRMZM2G080530	3.62451	6.46962	39.7829	0.000297884	0.0290887	protein binding protein
GRMZM2G025592	6.89762	6.66326	39.8538	0.000296177	0.0290175	dna (cytosine-5)-methyltransferase 1
GRMZM2G071573	4.71309	3.79557	39.9655	0.000293513	0.0288517	strubbelig family receptor protein kinase
AC233888.1_FG001	9.97852	2.71372	49.1688	0.00028829	0.0285273	N/A
GRMZM2G178741	6.29696	2.72618	40.2448	0.000286985	0.0284931	homeobox dna-binding and leucine zipper domain family protein
GRMZM2G363183	8.0245	3.06224	40.3709	0.000284099	0.0283012	1-phosphatidylinositol-3-phosphate 5-kinase fab1a-like
GRMZM2G161746	9.73839	7.04605	40.4966	0.000281257	0.0282681	protein binding protein
GRMZM2G073114	8.69878	6.97309	40.4335	0.000282679	0.0282681	ripening-related protein 3-like
GRMZM2G089698	6.08328	4.40587	40.5695	0.000279625	0.0282345	anthranilate n-benzoyltransferase protein 1
GRMZM2G046669	9.90805	2.64744	50.1368	0.000272294	0.0281283	2-oxoglutarate-dependent dioxygenase aop2-like
GRMZM2G004748	4.66365	4.72943	41.2563	0.00026483	0.0281283	abc transporter b family member 19-like
GRMZM2G060866	5.49957	3.8492	40.6597	0.000277625	0.0281283	anther-specific proline-rich protein apg precursor
GRMZM2G166159	4.31961	4.79652	40.8046	0.000274446	0.0281283	boron transporter 1
GRMZM2G482256	10.6056	3.33551	50.1458	0.000272152	0.0281283	endoglucanase 1 precursor
GRMZM2G079949	4.00145	5.8366	41.1609	0.000266824	0.0281283	gibberellin receptor gid1l2
GRMZM2G447984	6.49534	5.93727	40.9537	0.000271224	0.0281283	histone h3
GRMZM2G475899	4.40032	5.98366	40.7418	0.000275817	0.0281283	histone -like
GRMZM2G117344	5.75452	3.95675	40.7261	0.000276163	0.0281283	hypothetical protein ZEAMMB73_741887
GRMZM2G081504	4.93167	3.77392	40.8496	0.000273468	0.0281283	loc100281428 isoform x1
GRMZM2G410175	3.82796	4.50229	41.019	0.000269827	0.0281283	peroxidase 2
GRMZM2G000326	5.8531	8.66048	40.8744	0.000272932	0.0281283	subtilisin-chymotrypsin inhibitor ci-1b
GRMZM5G883759	8.00511	3.05188	40.9024	0.000272327	0.0281283	TPA: hypothetical protein ZEAMMB73_822228
GRMZM2G114639	7.82526	3.69251	40.702	0.000276692	0.0281283	transcription factor upbeat1
GRMZM2G076468	5.14498	3.37267	40.7812	0.000274957	0.0281283	uncharacterized loc100280111
GRMZM2G407740	10.7765	3.50354	50.4272	0.000267723	0.0281283	unknown
GRMZM2G097641	8.08498	3.11868	41.5682	0.000258439	0.0280001	sucrose-phosphatase 2
GRMZM2G157683	8.32465	4.18551	41.8695	0.000252449	0.0276539	nadph quinone oxidoreductase 1
GRMZM2G010356	10.0654	5.91328	41.9619	0.000250646	0.0275581	terpene synthase 7
GRMZM2G446454	7.98273	3.01799	42.0456	0.000249029	0.0274821	cytochrome p450 superfamily protein
GRMZM5G861357	7.54169	3.93308	42.1115	0.000247764	0.0274686	acyl- thioesterase catalytic acting on ester bonds
GRMZM2G151992	5.46292	4.45301	42.1447	0.00024713	0.0274686	catalytic hydrolase
GRMZM2G376957	7.35201	4.42604	42.1709	0.000246632	0.0274686	histone -like
GRMZM2G068672	7.95459	2.99549	42.1043	0.000247902	0.0274686	homeobox-leucine zipper protein athb-4
EF517601.1_FG016	6.13813	6.88789	42.2873	0.000244431	0.0274686	N/A
GRMZM2G100478	6.6315	3.73937	42.4047	0.000242236	0.0274686	syntaxin-related protein knolle
GRMZM2G132461	7.04219	5.10027	42.2397	0.000245327	0.0274686	unknown
AC196475.3_FG004	7.70709	7.80077	42.5426	0.000239689	0.0273669	N/A
GRMZM2G056068	5.05533	5.90428	42.7143	0.000236566	0.0271147	hypothetical protein ZEAMMB73_753824
GRMZM2G087150	10.9568	3.6809	52.8293	0.000233499	0.0268668	esterase precursor
GRMZM2G176595	8.2808	5.61775	43.075	0.000230171	0.026669	beta-expansin 1a precursor
GRMZM2G015886	6.65556	5.1934	43.0343	0.000230881	0.026669	cellulose synthase-like family protein
GRMZM2G529768	10.7789	3.50556	53.2242	0.00022843	0.0266341	inositol polyphosphate phosphatase (synaptogenin-like) family protein
GRMZM2G161696	7.86975	2.90532	43.1548	0.000228785	0.0266341	lysosomal protective protein precursor
AC206350.3_FG005	8.04963	3.09446	43.3337	0.000225718	0.0264848	N/A
GRMZM2G156816	4.0767	5.29604	43.4228	0.000224209	0.0264848	tpa: anthranilate n-benzoyltransferase protein 1 isoform 1
GRMZM2G469380	4.84366	8.02244	43.4976	0.000222954	0.0264744	TPA: hypothetical protein ZEAMMB73_995488
GRMZM5G858454	6.48327	7.20424	43.5847	0.000221502	0.0264255	aconitate cytoplasmic
GRMZM2G152975	7.21294	4.95817	43.5757	0.000221651	0.0264255	tpa: alcohol dehydrogenase superfamily protein
GRMZM2G023847	5.37119	5.38128	43.7609	0.000218602	0.0262729	blue copper protein precursor
GRMZM2G042364	10.0682	2.80382	54.0516	0.000218267	0.0262729	nodulin-like protein
GRMZM2G134888	5.4087	3.35451	44.0104	0.000214576	0.0260455	amino acid permease
GRMZM2G050268	7.20049	3.60691	44.1614	0.000212186	0.0259217	TPA: hypothetical protein ZEAMMB73_529703
GRMZM2G003165	11.7864	4.50084	55.0065	0.000207261	0.0258865	fasciclin-like arabinogalactan protein 8 precursor
GRMZM2G179005	6.66802	6.10804	44.2513	0.000210778	0.0258865	histone h3
GRMZM2G107737	6.181	4.1096	44.42	0.00020817	0.0258865	hypothetical protein ZEAMMB73_067318
GRMZM2G092968	6.19334	4.3802	44.3171	0.000209756	0.0258865	meiosis 5
GRMZM2G009913	8.28898	3.30981	44.3168	0.000209761	0.0258865	mitotic spindle checkpoint component mad3
GRMZM2G159724	6.42741	6.60311	44.3736	0.000208883	0.0258865	nadp-dependent malic enzyme
GRMZM2G154904	7.82179	3.68285	44.2539	0.000210738	0.0258865	protein tpx2-like isoform x1
GRMZM2G024099	3.89455	5.7213	44.8309	0.000201985	0.0258383	aspartic proteinase nepenthesin-1 precursor
GRMZM2G433184	5.84248	3.75891	44.8648	0.000201484	0.0258383	disease resistance response protein 206
GRMZM2G176998	5.52677	7.91454	44.7758	0.0002028	0.0258383	wd40-like beta propeller repeat family protein
GRMZM2G091124	5.48244	3.93092	45.1077	0.000197948	0.025549	TPA: hypothetical protein ZEAMMB73_296703
GRMZM2G032594	6.70473	3.12284	45.1773	0.000196949	0.0255311	plasma membrane associated protein
GRMZM2G164036	8.16049	4.02277	45.2698	0.000195631	0.0254715	tpa: cytochrome p450 superfamily protein
GRMZM2G363186	6.95712	2.84667	45.3512	0.000194482	0.0254335	hypothetical protein ZEAMMB73_478156
GRMZM2G106462	11.0531	3.77556	56.5896	0.000190559	0.0253508	cytochrome c oxidoreductase
GRMZM2G125823	6.37141	4.28286	45.4733	0.000192772	0.0253508	heparanase-like protein 3 isoform x1
GRMZM2G397509	10.3809	3.10661	56.3944	0.00019252	0.0253508	hypothetical protein
GRMZM2G136838	9.06656	4.9301	45.6797	0.000189926	0.0253508	kinesin-like protein nack1 isoform x1
GRMZM2G168833	11.277	3.99669	56.3837	0.000192629	0.0253508	lipid binding protein
AC205413.4_FG001	10.4373	3.16867	56.9167	0.000187329	0.0253508	N/A
GRMZM2G175761	8.01405	3.04615	46.0057	0.000185538	0.0253508	pollen-specific protein sf3
GRMZM2G319062	6.17605	3.28996	45.5083	0.000192286	0.0253508	polyphenol oxidase family protein
GRMZM5G851266	4.91086	6.36742	45.5999	0.00019102	0.0253508	polyphenol oxidase family protein
GRMZM2G004828	6.25512	3.06897	46.066	0.00018474	0.0253508	seed maturation protein
GRMZM2G037146	10.3038	3.0369	57.3422	0.000183234	0.0253	unknown
GRMZM2G060079	4.21033	5.48555	46.3515	0.000181023	0.0252293	2og-fe oxygenase family protein
GRMZM2G096184	5.45357	4.09943	46.4735	0.000179463	0.0252293	kinesin heavy chain
GRMZM2G081822	6.45285	3.26206	46.3816	0.000180636	0.0252293	unknown
GRMZM2G137108	11.262	3.98168	57.9014	0.000178029	0.0251665	aquaporin nip2-2
GRMZM2G034647	6.23728	3.59282	46.6595	0.000177117	0.0251665	cyclin m
GRMZM2G064914	4.17122	4.55738	46.6049	0.000177802	0.0251665	ribonuclease 2 precursor
GRMZM2G172758	10.481	3.20485	58.2368	0.000174999	0.0250967	TPA: hypothetical protein ZEAMMB73_433978
GRMZM2G129266	8.43433	3.4608	46.9715	0.000173269	0.0249853	10-deacetylbaccatin iii 10-o-acetyltransferase
GRMZM2G085392	10.2555	2.98814	58.4192	0.00017338	0.0249853	early nodulin-like protein 3 precursor
GRMZM2G072205	5.05734	5.38241	47.0142	0.000172751	0.0249853	PREDICTED: uncharacterized protein LOC100280304 isoform X1
GRMZM5G854138	9.05165	7.2073	47.4332	0.000167768	0.0245338	abscisic stress ripening protein 2
GRMZM2G085854	5.2285	4.13574	47.7995	0.000163559	0.0241676	hydroquinone glucosyltransferase
GRMZM2G154178	10.8864	5.89116	47.9996	0.000161317	0.0240646	beta-expansin 4 precursor
GRMZM2G109326	10.8929	3.61707	60.0928	0.000159397	0.0239224	cobra-like protein 4 precursor
GRMZM2G109448	4.97606	7.2211	48.159	0.000159558	0.0239224	histone h2a
GRMZM2G355773	5.41935	5.43952	48.2025	0.000159082	0.0239224	histone -like
GRMZM2G093139	4.36555	4.73998	48.2133	0.000158964	0.0239224	unknown
GRMZM2G044629	4.46908	5.02009	48.5022	0.000155854	0.0238488	udp-n-acetylglucosamine pyrophosphorylase
GRMZM2G082940	6.41291	3.21722	48.5781	0.000155049	0.0238487	blue copper protein precursor
GRMZM2G149798	6.15698	3.26873	48.9082	0.000151611	0.0235881	thaumatin-like protein 1 precursor
GRMZM2G019986	5.46175	4.93054	49.1369	0.000149284	0.0235726	udp-n-acetylglucosamine pyrophosphorylase
AC208201.3_FG003	10.4159	3.14254	61.6295	0.000147829	0.0234676	N/A
GRMZM2G122302	10.403	3.13287	61.9847	0.000145312	0.0231921	blue copper protein precursor
GRMZM2G136910	10.5222	7.58549	49.9562	0.000141314	0.0231579	abscisic stress ripening protein 2
GRMZM2G097851	10.4844	3.21313	63.5555	0.000134831	0.0231579	blue copper protein isoform x1
GRMZM2G164062	8.10168	3.96383	49.7473	0.000143293	0.0231579	gmp synthase
GRMZM2G305046	5.58271	8.21609	50.5128	0.000136205	0.0231579	histone h2a
GRMZM5G811593	8.28391	3.30684	50.2072	0.00013898	0.0231579	low affinity nitrate transporter isoform x1
GRMZM2G107839	7.47897	5.51973	49.9557	0.000141318	0.0231579	nonspecific lipid-transfer protein 3 precursor
GRMZM2G120587	8.25179	3.27542	49.7473	0.000143294	0.0231579	serine carboxypeptidase-like 51
GRMZM2G082343	7.1663	3.58175	50.1923	0.000139117	0.0231579	symbiotic ammonium transporter
GRMZM2G139963	5.26159	4.09097	49.6568	0.000144162	0.0231579	tpa: homeobox dna-binding and leucine zipper domain family protein
GRMZM2G034828	6.61816	5.05471	50.4428	0.000136834	0.0231579	tpa: kinesin heavy chain
GRMZM2G368827	10.3996	3.12712	62.1273	0.000144318	0.0231579	tpa: mtn3
GRMZM2G123440	5.83957	4.27305	50.0591	0.000140351	0.0231579	unknown
GRMZM2G125241	6.20668	4.94035	51.012	0.00013182	0.0228842	glucan endo- -beta-glucosidase 4 precursor
GRMZM2G123714	6.62225	3.95971	51.1082	0.000130996	0.0228749	glucan endo- -beta-glucosidase 3 precursor
GRMZM2G082184	8.97689	4.00498	52.4825	0.000119902	0.0227676	aquaporin nip2-1
GRMZM2G157616	6.94119	4.50282	51.3853	0.000128657	0.0227676	atp binding protein
GRMZM2G458728	5.5947	5.31896	51.8547	0.000124816	0.0227676	bel1-like homeodomain protein 1
GRMZM2G036861	4.2303	6.53729	51.868	0.000124709	0.0227676	chorismate synthase
GRMZM2G429000	10.1368	7.44444	51.3196	0.000129207	0.0227676	cortical cell-delineating protein precursor
GRMZM2G106324	6.78432	4.33169	52.9834	0.000116156	0.0227676	cortical cell-delineating protein precursor
GRMZM2G073671	8.85471	3.87778	53.9073	0.000109626	0.0227676	cyclin iiizm
GRMZM2G063503	4.38999	5.00559	52.4057	0.000120489	0.0227676	epoxide hydrolase 2
GRMZM2G174799	6.14328	4.7656	52.4202	0.000120378	0.0227676	fasciclin-like arabinogalactan protein 7 precursor
GRMZM2G139600	8.44034	3.46532	52.5138	0.000119663	0.0227676	gamma-glutamyltranspeptidase 1 precursor
GRMZM2G048073	8.83544	3.85574	52.0274	0.000123439	0.0227676	gdsl esterase lipase at1g71691-like isoform x2
GRMZM2G003306	5.05142	7.71782	51.397	0.00012856	0.0227676	histone h2a
GRMZM2G170742	6.66364	5.27774	53.8673	0.000109899	0.0227676	hypothetical protein ZEAMMB73_342257
AC234164.1_FG004	8.32785	4.19916	51.6829	0.000126205	0.0227676	N/A
GRMZM2G089982	7.63675	7.26595	53.1516	0.000114931	0.0227676	peroxidase 72 precursor
GRMZM2G081192	6.85542	6.95983	52.0448	0.000123301	0.0227676	plasma membrane intrinsic protein2
GRMZM2G153434	4.72747	4.56581	51.6385	0.000126567	0.0227676	pq loop repeat family protein
GRMZM2G140455	9.93304	4.9429	51.3032	0.000129345	0.0227676	profilin a
GRMZM2G049915	6.83796	5.02219	51.3789	0.000128711	0.0227676	proline and lysine rich protein
GRMZM2G057690	6.10489	3.67926	52.5726	0.000119216	0.0227676	protein-methionine sulfoxide oxidase mical3a-like
GRMZM2G129146	4.56831	4.48977	51.8185	0.000125107	0.0227676	protein-tyrosine-phosphatase ibr5-like precursor
GRMZM2G057852	5.23292	6.59676	51.9854	0.000123772	0.0227676	tpa: histone
GRMZM2G171818	8.6046	3.63806	51.6339	0.000126604	0.0227676	tpa: hlh dna-binding domain superfamily protein
GRMZM2G046966	4.69652	4.26218	51.6373	0.000126576	0.0227676	TPA: hypothetical protein ZEAMMB73_144269
GRMZM2G036262	8.8234	4.67862	52.9246	0.000116588	0.0227676	TPA: hypothetical protein ZEAMMB73_765727
GRMZM2G089819	9.30793	4.3254	51.9461	0.000124085	0.0227676	tpa: leucine-rich repeat receptor-like protein kinase family protein
GRMZM2G098370	5.91492	4.87457	54.2725	0.000107173	0.0227676	tpa: udp-glucose pyrophosphorylase1
GRMZM2G044882	8.51719	4.37009	51.6749	0.00012627	0.0227676	unknown
GRMZM2G367668	10.714	3.439	68.9011	0.000105784	0.0227558	l-ascorbate oxidase precursor
GRMZM2G105587	4.7539	4.78404	54.4956	0.000105709	0.0227558	mfs18 protein precursor
GRMZM2G066528	5.96836	6.99695	55.1742	0.000101409	0.0221355	af527616_1nucleasome chromatin assembly factor d protein nfd101
GRMZM2G059693	9.12451	6.43516	55.2704	0.000100818	0.0221355	hypothetical protein ZEAMMB73_336603
GRMZM5G814904	8.19391	7.99431	55.5413	9.92e-05	0.0221355	unknown
GRMZM2G168744	10.8523	3.57557	70.8748	9.71e-05	0.021847	tpa: nuclease pa3
GRMZM2G013581	8.44335	3.46685	56.0596	9.61e-05	0.0217831	myb dna-binding domain superfamily protein
GRMZM2G332259	8.25079	4.1208	56.099	9.59e-05	0.0217831	rapid alkalinization factor 1 precursor
GRMZM2G167649	9.36356	4.37188	56.5656	9.33e-05	0.0217574	hypothetical protein
GRMZM2G167584	6.79995	4.36428	56.3363	9.45e-05	0.0217574	PREDICTED: hypothetical protein isoform X4
GRMZM2G358540	6.82892	3.61694	56.3843	9.43e-05	0.0217574	vamp protein sec22
GRMZM2G010491	6.68732	4.03277	57.1675	9e-05	0.0212032	thioredoxin h-type 5
GRMZM5G864735	4.84371	6.01204	57.772	8.69e-05	0.0207823	histone -like
GRMZM2G085661	8.53407	7.60807	58.0044	8.57e-05	0.0206841	benzoxazinone synthesis2 isoform x1
GRMZM2G066191	7.04276	6.97025	58.3646	8.39e-05	0.0206841	beta-4 tubulin
GRMZM2G150691	5.35469	4.09834	58.5676	8.29e-05	0.0206841	hypothetical protein
GRMZM2G102356	6.60683	6.71932	58.335	8.41e-05	0.0206841	major latex protein 22
GRMZM2G041866	12.4778	5.1868	75.1055	8.15e-05	0.0206841	o-methyltransferase zrp4
GRMZM2G076348	8.11143	7.54481	58.2057	8.47e-05	0.0206841	retrotransposon protein ty1-copia subclass
GRMZM2G070322	5.4818	4.45797	58.46	8.35e-05	0.0206841	systemin receptor sr160 precursor
GRMZM2G095725	10.8713	3.59086	76.4503	7.72e-05	0.0204492	beta- insoluble isoenzyme 2 precursor
GRMZM2G435393	6.91592	3.7034	60.0362	7.63e-05	0.0204492	bisdemethoxycurcumin synthase-like
GRMZM2G146152	10.862	3.58165	76.0333	7.85e-05	0.0204492	laccase precursor
GRMZM2G085924	10.4388	8.59112	59.5858	7.82e-05	0.0204492	o-methyltransferase zrp4
GRMZM2G059465	10.1544	7.21195	59.645	7.8e-05	0.0204492	o-methyltransferase zrp4-like
GRMZM2G070252	4.77133	5.15118	59.7546	7.75e-05	0.0204492	TPA: hypothetical protein ZEAMMB73_541076
GRMZM2G109431	9.28535	5.14465	60.5793	7.4e-05	0.0203348	udp-glucuronate:xylan alpha-glucuronosyltransferase 1-like
AC197758.3_FG004	9.42153	4.43503	60.9503	7.25e-05	0.0201041	N/A
GRMZM2G165987	5.41168	4.24463	61.3418	7.09e-05	0.0198577	pirin-like protein
GRMZM2G065718	6.36441	4.78148	61.9701	6.85e-05	0.0195511	fasciclin-like arabinogalactan protein 10 precursor
GRMZM2G089959	4.94902	6.70326	62.181	6.77e-05	0.0195142	pentatricopeptide repeat-containing protein mitochondrial-like
GRMZM2G111926	12.2325	4.94281	80.6928	6.55e-05	0.0190729	cytochrome c oxidoreductase
AC217293.3_FG007	13.2576	5.96104	81.5975	6.33e-05	0.0186181	N/A
GRMZM2G426467	8.72077	3.73867	64.9989	5.82e-05	0.0182758	4-hydroxy-7-methoxy-3-oxo- -dihydro-2h- -benzoxazin-2-yl glucoside beta-d-glucosidase chloroplastic-like
GRMZM2G030284	7.23835	4.78637	65.6857	5.62e-05	0.0182758	65-kda microtubule-associated protein 3-like
GRMZM2G130528	5.90503	4.54021	70.2411	4.46e-05	0.0182758	alpha-l-fucosidase 2
GRMZM2G052562	9.80877	6.18248	64.5824	5.95e-05	0.0182758	alpha-l-fucosidase 2 precursor
GRMZM2G006762	9.21945	5.07121	63.9435	6.16e-05	0.0182758	apyrase family protein
GRMZM2G125023	7.37632	6.26603	64.4944	5.98e-05	0.0182758	aquaporin tip2-3
GRMZM2G128922	5.42116	4.67709	68.6095	4.84e-05	0.0182758	aspartic proteinase nepenthesin-1 precursor
GRMZM2G394500	5.55003	5.75958	66.0409	5.51e-05	0.0182758	class iii secretory plant peroxidase family protein
GRMZM2G012970	8.27077	4.13382	65.1343	5.78e-05	0.0182758	duf827 domain containing family protein
GRMZM2G381071	5.5884	5.34622	64.0113	6.13e-05	0.0182758	ef hand family protein
GRMZM2G177242	11.9107	4.62298	88.4967	4.94e-05	0.0182758	fasciclin-like arabinogalactan protein 7 precursor
GRMZM2G045809	11.1674	3.88446	90.2871	4.65e-05	0.0182758	germin-like protein subfamily 1 member 17 precursor
GRMZM2G119071	5.64054	7.30561	66.9671	5.26e-05	0.0182758	h2b histone
GRMZM2G472696	5.28636	7.32313	66.5538	5.37e-05	0.0182758	histone h2b
GRMZM5G828987	6.67488	4.42281	64.9373	5.84e-05	0.0182758	hypothetical protein ZEAMMB73_293984
GRMZM2G374405	8.46942	6.97174	70.3615	4.44e-05	0.0182758	low quality protein: cation-chloride cotransporter 1
GRMZM2G304442	12.3555	5.0617	91.0402	4.53e-05	0.0182758	pathogenesis-related maize seed protein
GRMZM2G154628	7.45329	7.71447	65.7644	5.59e-05	0.0182758	plasma membrane integral protein 2-4
GRMZM5G800586	4.83691	5.83193	64.2247	6.06e-05	0.0182758	PREDICTED: hypothetical protein isoform X1
GRMZM2G428518	5.10688	5.23095	66.8086	5.3e-05	0.0182758	probable alpha-glucosidase os06g0675700 isoform x2
GRMZM2G090728	8.75115	4.60574	67.7633	5.05e-05	0.0182758	protein trichome birefringence-like 34
GRMZM2G118241	8.63813	4.50743	67.3061	5.17e-05	0.0182758	serine carboxypeptidase 1 precursor
GRMZM2G073003	7.53029	5.26344	66.8916	5.28e-05	0.0182758	tpa: cyclin superfamily
GRMZM2G139250	5.04944	6.44017	64.0011	6.14e-05	0.0182758	tpa: duf231 domain containing family protein
GRMZM2G178005	7.6379	4.03117	68.1096	4.96e-05	0.0182758	TPA: hypothetical protein ZEAMMB73_450903
GRMZM5G826389	11.088	3.8061	86.9683	5.21e-05	0.0182758	tpa: leucoanthocyanidin dioxygenase
GRMZM2G174107	8.41481	5.49769	67.267	5.18e-05	0.0182758	triose phosphate phosphate non-green
GRMZM2G125923	8.93314	3.95062	65.4986	5.67e-05	0.0182758	unknown
GRMZM2G001247	6.9192	4.01925	70.5345	4.4e-05	0.0182758	unknown
GRMZM2G316778	8.85237	5.24929	68.7055	4.82e-05	0.0182758	wiskott-aldrich syndrome protein homolog
GRMZM2G436981	5.91788	5.02723	71.9022	4.12e-05	0.0177205	kinesin-related protein11
GRMZM2G104999	6.96228	5.37608	72.0809	4.08e-05	0.0177205	pyrimidine-specific ribonucleoside hydrolase rihb
GRMZM2G029780	11.3835	4.09904	96.2989	3.81e-05	0.0168903	subtilase family protein
GRMZM2G016836	10.9878	7.74179	74.4103	3.66e-05	0.01646	tpa: dihydroflavonol-4-reductase
GRMZM2G037255	8.00782	8.00791	79.1207	2.96e-05	0.0162806	cortical cell-delineating protein precursor
GRMZM2G391286	7.06393	5.47794	76.0008	3.4e-05	0.0162806	cortical cell-delineating protein precursor
GRMZM2G061287	7.85772	3.72853	75.9888	3.4e-05	0.0162806	cyclin b2
GRMZM2G076049	7.90852	3.77889	79.4953	2.91e-05	0.0162806	endoglucanase 1 precursor
GRMZM2G496319	11.3726	4.08696	98.4175	3.56e-05	0.0162806	exopolygalacturonase precursor
GRMZM2G087207	6.58064	4.76774	75.2207	3.53e-05	0.0162806	hydroxymethylglutaryl- synthase
GRMZM2G403007	12.0423	4.75315	102.774	3.12e-05	0.0162806	nonspecific lipid-transfer protein precursor
GRMZM2G004909	11.5859	4.29928	106.836	2.77e-05	0.0162806	nonspecific lipid-transfer protein precursor
GRMZM2G032977	12.2711	4.97799	101.802	3.21e-05	0.0162806	nuclease pa3
GRMZM2G476762	9.24647	5.10569	76.5921	3.31e-05	0.0162806	retrotransposon protein sine subclass
GRMZM2G327595	7.71093	5.05597	77.1045	3.24e-05	0.0162806	serine carboxypeptidase 1 precursor
GRMZM2G047319	7.05194	4.39916	79.7895	2.87e-05	0.0162806	subtilase family protein
GRMZM2G034302	8.32614	5.10941	78.958	2.98e-05	0.0162806	sucrose transporter 1
GRMZM2G142898	7.04831	4.14591	75.5455	3.47e-05	0.0162806	tpa: cellulose synthase family protein
GRMZM2G133475	12.0942	4.80203	102.617	3.13e-05	0.0162806	tpa: peroxidase 66 precursor
GRMZM2G150408	7.70796	4.10867	78.4837	3.04e-05	0.0162806	unknown
GRMZM2G108219	7.66776	5.55837	82.2513	2.59e-05	0.0156645	anionic peroxidase
GRMZM2G039993	10.6472	5.65224	86.0129	2.21e-05	0.0151188	anthranilic acid methyltransferase 1
GRMZM2G121210	7.62897	6.13843	84.8025	2.32e-05	0.0151188	dna topoisomerase 2
GRMZM2G450866	8.2269	7.71899	85.8124	2.23e-05	0.0151188	duf594 domain containing family protein
GRMZM2G011513	8.38616	4.25285	84.3818	2.37e-05	0.0151188	elicitor-responsive protein 3
GRMZM2G084195	6.46515	7.09033	87.4682	2.09e-05	0.0151188	histone h4
GRMZM2G116167	6.05921	4.87179	86.35	2.18e-05	0.0151188	lipid binding protein
GRMZM2G125314	10.5838	5.58903	89.4938	1.93e-05	0.0151188	metacaspase family protein
GRMZM2G041308	7.85386	4.64131	83.5864	2.44e-05	0.0151188	peroxidase 72 precursor
GRMZM2G309847	6.24908	5.76074	86.6683	2.15e-05	0.0151188	pollen-specific arabinogalacta protein ban102
GRMZM2G069093	9.24322	6.00872	84.6598	2.34e-05	0.0151188	PREDICTED: hypothetical protein isoform X1
GRMZM2G430902	12.8175	5.52421	118.104	2.03e-05	0.0151188	PREDICTED: uncharacterized protein LOC103629445 isoform X2
GRMZM2G024708	7.99926	3.86862	84.5008	2.35e-05	0.0151188	proton myo-inositol cotransporter
GRMZM2G141322	9.42154	4.43339	83.8931	2.41e-05	0.0151188	ribonuclease 1 precursor
GRMZM2G019586	7.49078	4.82632	91.3521	1.79e-05	0.0151188	unknown
GRMZM2G028104	12.5205	5.22681	126.608	1.63e-05	0.0142425	3-n-debenzoyl-2-deoxytaxol n-benzoyltransferase
GRMZM2G383404	7.44095	5.62002	115.536	7.82e-06	0.0142425	anthocyanidin 3-o-glucosyltransferase
GRMZM2G056908	10.5083	6.35331	99.614	1.32e-05	0.0142425	aquaporin tip2-2
GRMZM2G099454	8.54801	6.44689	118.149	7.22e-06	0.0142425	basic endochitinase c precursor
GRMZM5G844562	9.73367	5.58842	154.388	2.77e-06	0.0142425	cinnamyl alcohol dehydrogenase
GRMZM2G071089	10.5904	5.60211	111.107	8.98e-06	0.0142425	drepp2 protein
GRMZM2G028955	6.58026	6.48766	95.8816	1.51e-05	0.0142425	histone h2a
GRMZM2G074585	9.20699	5.06349	110.731	9.09e-06	0.0142425	hypothetical protein ZEAMMB73_905714
GRMZM2G085381	11.178	7.55424	114.97	7.95e-06	0.0142425	indole synthase
GRMZM2G106950	9.22473	5.08081	96.8013	1.46e-05	0.0142425	indole-3-glycerol phosphate synthase
GRMZM2G050412	8.49092	5.81387	105.054	1.1e-05	0.0142425	jasmonate-induced protein
GRMZM2G163406	7.45654	6.33082	112.853	8.5e-06	0.0142425	jasmonate-induced protein
GRMZM2G379035	12.0529	4.7623	128.155	1.57e-05	0.0142425	lipid binding protein
AC148152.3_FG005	10.5009	5.51425	97.166	1.44e-05	0.0142425	N/A
GRMZM2G035503	6.21496	5.39208	94.1634	1.61e-05	0.0142425	o-glycosyl hydrolase superfamily protein
GRMZM2G122853	9.19448	5.95988	106.342	1.05e-05	0.0142425	peroxidase 1 precursor
GRMZM2G048474	9.04049	5.81229	140.691	3.86e-06	0.0142425	peroxidase 1 precursor
GRMZM2G126261	8.1695	4.55889	105.81	1.07e-05	0.0142425	peroxidase 42 precursor precursor
GRMZM2G175406	9.93944	4.94703	103.346	1.16e-05	0.0142425	pro-resilin precursor
GRMZM2G110567	10.1514	7.46912	111.93	8.75e-06	0.0142425	protein binding protein
GRMZM2G064437	8.72892	5.80896	122.339	6.37e-06	0.0142425	proton myo-inositol cotransporter
GRMZM2G308463	9.98148	4.98815	104.073	1.13e-05	0.0142425	short-chain dehydrogenase reductase 3a-like
GRMZM2G038153	9.22938	5.61814	130.93	5e-06	0.0142425	terpene synthase 7
GRMZM2G154007	7.19663	6.54646	94.1696	1.61e-05	0.0142425	tpa: alcohol dehydrogenase superfamily protein
GRMZM2G136453	8.55383	6.59038	119.884	6.85e-06	0.0142425	tpa: nucleotide pyrophosphatase phosphodiesterase
GRMZM2G088765	9.98122	4.99619	102.886	1.18e-05	0.0142425	tpa: peroxidase 54
GRMZM2G007953	8.52648	5.60807	98.1043	1.39e-05	0.0142425	unknown
GRMZM2G025441	10.9236	5.92726	106.123	1.06e-05	0.0142425	unnamed protein product
GRMZM2G032198	10.2024	6.05616	113.073	8.44e-06	0.0142425	unnamed protein product
GRMZM2G135108	8.86177	5.25147	112.369	8.63e-06	0.0142425	unnamed protein product
GRMZM2G367701	9.89544	4.90379	96.0579	1.5e-05	0.0142425	xylem cysteine proteinase 2 precursor
GRMZM2G113761	10.7125	5.72384	114.968	7.95e-06	0.0142425	xyloglucan endotransglucosylase hydrolase protein 32 precursor
GRMZM2G119783	9.16953	6.23647	98.0355	1.4e-05	0.0142425	xyloglucan endotransglycosylase hydrolase protein 8 precursor

## Sheet: Table S6
Table S6. List of down-regulated DEGs commonly detected between NS and DS
Gene name	logFC	logCPM	F	PValue	FDR	annotation
GRMZM2G575305	-4.48885	4.46089	34.2998	0.000478151	0.033759	3-hydroxy-3-methylglutaryl-coenzyme a reductase 1-like
GRMZM2G168079	-4.13022	5.72865	33.4668	0.000516639	0.034968	aba response element binding factor
GRMZM2G117230	-7.28168	6.60609	30.2873	0.000705194	0.038984	alanine aminotransferase 2
GRMZM2G036409	-3.27491	5.69239	25.477	0.00119337	0.0479395	anthocyanidin -o-glucosyltransferase
GRMZM2G139082	-4.26019	5.34013	50.0774	0.000140181	0.0231579	ap2 erebp transcription factor superfamily protein
GRMZM2G366434	-3.76202	5.70505	32.7729	0.000551737	0.0359085	ap2 erebp transcription factor superfamily protein
GRMZM2G172936	-3.93827	4.36338	25.5429	0.00118418	0.0479395	ap2 erebp transcription factor superfamily protein
GRMZM5G805685	-3.07336	6.28423	24.8211	0.00128995	0.0494748	b3 dna binding domain containing protein
GRMZM5G812371	-2.87713	4.7922	25.6252	0.00117283	0.0479395	bag family molecular chaperone regulator 6 isoform x2
GRMZM2G044174	-4.88899	7.45459	31.3534	0.000633491	0.0368741	cold shock protein-1
GRMZM2G126505	-3.58279	6.76127	31.3333	0.000634754	0.0368754	cytochrome p450 superfamily protein
GRMZM2G380656	-3.08771	5.96206	26.2938	0.00108554	0.0464671	ectonucleotide pyrophosphatase phosphodiesterase 1
GRMZM2G077008	-6.04186	2.93317	36.7634	0.000383711	0.0312935	ethylene receptor 2-like
GRMZM2G102754	-4.52646	4.29563	35.8712	0.000414925	0.0322067	ethylene-insensitive protein 2-like isoform x1
GRMZM2G014022	-2.98837	5.7281	26.5017	0.00106009	0.0462112	f-box domain containing protein
GRMZM2G047533	-5.3085	5.06036	40.0593	0.0002913	0.0287293	gastric triacylglycerol lipase precursor
GRMZM2G144024	-3.51983	5.59431	38.3247	0.000335911	0.030402	gpi-anchored protein isoform x4
GRMZM2G335685	-5.22991	3.22327	32.3419	0.000575072	0.0361669	hypothetical protein
GRMZM2G139797	-5.23134	6.17304	28.8017	0.000823192	0.0419165	hypothetical protein ZEAMMB73_295093
GRMZM2G038152	-2.96513	4.96827	26.7379	0.00103209	0.0459856	kelch motif family protein
GRMZM2G412436	-5.57497	7.85554	34.8484	0.000454772	0.0337319	late embryogenesis abundant group 3
GRMZM2G133006	-3.34146	4.29615	29.5185	0.000763366	0.0406116	mate efflux family protein
GRMZM2G177095	-4.85317	5.4003	47.7403	0.000164231	0.0241676	membrane protein
GRMZM2G086066	-4.17929	5.81774	42.1002	0.000247981	0.0274686	metal ion binding protein
GRMZM2G000741	-3.66806	7.30129	30.196	0.000711796	0.0390825	mitochondrial carrier-like protein
GRMZM2G159307	-4.20397	4.39688	40.4275	0.000282814	0.0282681	peroxisome biosynthesis protein pas1-like isoform x1
GRMZM2G092174	-3.28165	5.73648	26.0218	0.00112002	0.0471448	phytochrome b2 apoprotein
GRMZM2G043117	-3.50515	3.97974	25.5248	0.0011867	0.0479395	plant-specific domain tigr01570 family protein
GRMZM2G324231	-3.69338	4.83271	25.1368	0.00124228	0.0483811	PREDICTED: uncharacterized protein LOC103642269
GRMZM2G173732	-3.70838	4.49183	26.5817	0.0010505	0.0460462	PREDICTED: uncharacterized protein LOC103645419
GRMZM2G050512	-2.73521	5.58027	26.6072	0.00104746	0.0460462	probable protein phosphatase 2c 34
GRMZM2G027972	-4.83983	3.96741	44.2354	0.000211027	0.0258865	probable wrky transcription factor 34 isoform x1
GRMZM2G481005	-3.8873	5.7406	34.6492	0.000463092	0.0337319	protein kinase superfamily protein
GRMZM2G105004	-2.82797	6.79939	25.4718	0.0011941	0.0479395	protein nlp2-like
GRMZM2G061303	-4.93553	5.63409	58.58	8.29e-05	0.0206841	protein nrt1 ptr family -like isoform x3
GRMZM2G145721	-7.64007	5.84066	37.6706	0.00035496	0.0307959	seed specific protein bn15d1b
GRMZM2G069203	-5.19836	6.9428	27.4568	0.00095242	0.0450004	serine acetyltransferase 1
GRMZM2G180419	-4.46815	5.26185	36.2895	0.000399904	0.0315733	serine-rich protein
GRMZM2G058144	-4.67123	3.82136	35.2539	0.000438416	0.0334571	starch synthase iv
GRMZM2G075042	-7.51758	6.92487	101.681	1.23e-05	0.0142425	tpa: f-box domain containing protein isoform 1
GRMZM2G446220	-2.75294	5.69033	26.7863	0.00102646	0.0459856	tumor-related protein
GRMZM2G353729	-7.26926	3.73497	61.7621	6.93e-05	0.0195873	uncharacterized membrane protein at3g27390-like
GRMZM5G812170	-5.85523	3.66741	54.0177	0.000108877	0.0227676	unknown
GRMZM2G302293	-3.39479	5.34792	28.2289	0.000875332	0.043093	unknown
GRMZM2G093595	-4.28405	3.80851	32.4839	0.000567247	0.0361669	unnamed protein product
GRMZM5G832491	-3.50692	7.17765	27.1354	0.00098703	0.0454984	upf0503 protein chloroplastic-like
